# Supplementary material for: N,N′-Bis(2-hydr­oxy-3-eth­oxybenzyl­idene)butane-1,4-diamine
Source: Acta Crystallogr Sect E Struct Rep Online. 2009 Mar 6;65(Pt 4):o706. doi: 10.1107/S1600536809007545 (PMC2968861; doi:10.1107/S1600536809007545)
Supplement: Supplementary file 2 [file e-65-0o706-Isup2.hkl]

# 
# h,k,l, Fc-squared, Fo-squared, sigma(Fo-squared) and status flag 
# 
data_I
_shelx_title ' hk2_0m in P-1 (100K)' 
_shelx_refln_list_code          4 
_shelx_F_calc_maximum      135.90 
_exptl_crystal_F_000       206.00 
_reflns_d_resolution_high  0.7022 
 
loop_ 
 _symmetry_equiv_pos_as_xyz 
 'x, y, z' 
 '-x, -y, -z' 
 
_cell_length_a     6.8647 
_cell_length_b     6.9052 
_cell_length_c    10.8083 
_cell_angle_alpha  92.779 
_cell_angle_beta   99.908 
_cell_angle_gamma 101.239 
 
_shelx_F_squared_multiplier     1.000 
 
loop_ 
 _refln_index_h 
 _refln_index_k 
 _refln_index_l 
 _refln_F_squared_calc 
 _refln_F_squared_meas 
 _refln_F_squared_sigma 
 _refln_observed_status 
   1   0   0      221.70      213.80      6.99 o 
   2   0   0       83.24       82.08      1.18 o 
   3   0   0     1160.36     1247.62     10.70 o 
   4   0   0      139.45      140.30      3.05 o 
   5   0   0       56.41       66.30      1.51 o 
   6   0   0        2.94        1.62      0.56 o 
   7   0   0        0.29        0.79      1.16 o 
   8   0   0        9.54       13.23      4.49 o 
   9   0   0        4.36        3.22      4.28 o 
  -9   1   0        6.70        6.51      4.11 o 
  -8   1   0       37.44       38.04      5.76 o 
  -7   1   0       65.62       53.77      2.01 o 
  -6   1   0        0.50        0.86      0.60 o 
  -5   1   0        4.54        4.53      0.59 o 
  -4   1   0      327.68      366.12      3.43 o 
  -3   1   0        4.41        6.77      0.39 o 
  -2   1   0      285.33      289.92      2.88 o 
  -1   1   0      589.44      604.21      6.57 o 
   0   1   0      957.12      941.18     19.96 o 
   1   1   0      259.28      261.74      2.34 o 
   2   1   0       28.06       27.31      0.67 o 
   3   1   0      164.97      161.03      1.97 o 
   4   1   0        0.44        0.75      0.30 o 
   5   1   0      238.52      249.54      3.16 o 
   6   1   0      140.16      132.44      4.68 o 
   7   1   0        0.42       -0.43      1.76 o 
   8   1   0        0.08       -1.60      2.08 o 
   9   1   0       50.85       50.80      7.25 o 
  -9   2   0        0.72        5.28      3.88 o 
  -8   2   0        7.97        4.70      1.16 o 
  -7   2   0       23.50       23.51      1.56 o 
  -6   2   0       87.28       81.90      2.28 o 
  -5   2   0        7.14        9.02      1.91 o 
  -4   2   0       91.34       93.58      1.55 o 
  -3   2   0       37.60       34.57      0.69 o 
  -2   2   0       35.70       40.23      0.89 o 
  -1   2   0      639.20      622.56     13.01 o 
   0   2   0      280.64      268.96      4.69 o 
   1   2   0       62.95       79.78      1.20 o 
   2   2   0      449.67      512.46      4.56 o 
   3   2   0        3.38        3.42      0.63 o 
   4   2   0        3.38        4.43      1.20 o 
   5   2   0     1233.66     1180.57     13.81 o 
   6   2   0       30.55       33.45      2.09 o 
   7   2   0       17.68       18.30      3.36 o 
   8   2   0       80.60       78.87      4.77 o 
  -9   3   0        9.67       10.29      1.59 o 
  -8   3   0        2.47        0.79      0.95 o 
  -7   3   0        6.36        5.61      1.06 o 
  -6   3   0        1.34        0.69      0.69 o 
  -5   3   0       30.68       32.17      1.56 o 
  -4   3   0        5.62        7.42      0.52 o 
  -3   3   0      200.82      212.63      2.59 o 
  -2   3   0      638.56      674.52      7.22 o 
  -1   3   0        4.41        4.88      0.95 o 
   0   3   0      407.52      393.06      3.95 o 
   1   3   0       22.24       23.60      0.65 o 
   2   3   0        0.31        1.89      0.54 o 
   3   3   0      100.12      101.76      2.16 o 
   4   3   0        3.55        2.52      0.73 o 
   5   3   0        3.91        4.14      0.91 o 
   6   3   0       26.84       24.66      2.00 o 
   7   3   0        8.22        4.58      2.35 o 
   8   3   0       10.11        8.75      4.86 o 
  -9   4   0       27.20       30.07      3.51 o 
  -8   4   0       11.22       11.99      1.47 o 
  -7   4   0        0.42       -0.08      0.78 o 
  -6   4   0       22.56       22.90      1.47 o 
  -5   4   0      819.27      789.57     14.46 o 
  -4   4   0       15.95       17.76      0.67 o 
  -3   4   0       88.02       92.06      2.29 o 
  -2   4   0      179.40      199.22      3.33 o 
  -1   4   0      346.13      335.31      6.09 o 
   0   4   0      404.63      407.88      3.91 o 
   1   4   0       42.49       35.49      1.19 o 
   2   4   0       33.44       31.20      1.08 o 
   3   4   0        0.15       -0.56      0.56 o 
   4   4   0       77.06       66.21      2.40 o 
   5   4   0       24.32       24.13      1.90 o 
   6   4   0        7.27        7.40      1.53 o 
   7   4   0        0.23        0.30      2.32 o 
  -9   5   0       10.14       11.20      1.58 o 
  -8   5   0        0.93        0.91      0.98 o 
  -7   5   0        2.85        4.05      0.99 o 
  -6   5   0        0.12        1.49      0.77 o 
  -5   5   0        0.02        0.49      0.60 o 
  -4   5   0       31.88       27.08      2.72 o 
  -3   5   0       59.98       64.74      1.54 o 
  -2   5   0       21.07       27.23      1.83 o 
  -1   5   0        1.03       -0.10      0.49 o 
   0   5   0      167.97      159.17      2.13 o 
   1   5   0       22.94       24.06      1.34 o 
   2   5   0        1.12        1.02      0.56 o 
   3   5   0        9.01        9.05      1.22 o 
   4   5   0        0.10       -0.24      0.77 o 
   5   5   0       20.91       20.33      1.94 o 
   6   5   0        8.55        8.96      1.71 o 
   7   5   0        2.48        2.70      2.81 o 
  -8   6   0        0.87       -0.03      1.14 o 
  -7   6   0        0.08        0.93      0.94 o 
  -6   6   0       21.85       21.95      1.50 o 
  -5   6   0        5.67        5.78      0.89 o 
  -4   6   0       18.69       20.39      1.79 o 
  -3   6   0       58.27       51.70      2.16 o 
  -2   6   0       37.53       37.55      1.60 o 
  -1   6   0       25.60       24.39      1.25 o 
   0   6   0      714.30      695.62      8.07 o 
   1   6   0       32.20       31.34      1.25 o 
   2   6   0        6.80        8.35      0.99 o 
   3   6   0       62.58       57.01      5.59 o 
   4   6   0       27.14       21.98      3.26 o 
   5   6   0       48.69       50.55      2.75 o 
   6   6   0        2.45        2.64      1.46 o 
  -8   7   0        4.96        5.87      2.02 o 
  -7   7   0       55.57       63.77      2.48 o 
  -6   7   0        0.83        1.02      1.00 o 
  -5   7   0       21.53       19.69      2.05 o 
  -4   7   0       30.55       22.07      3.05 o 
  -3   7   0        0.29        2.03      1.74 o 
  -2   7   0       21.20       24.09      1.98 o 
  -1   7   0        2.86        4.03      1.05 o 
   0   7   0        4.29        4.78      1.16 o 
   1   7   0       40.32       35.44      2.54 o 
   2   7   0       30.90       30.30      2.96 o 
   3   7   0        6.58        6.82      1.40 o 
   4   7   0        9.24       10.39      1.77 o 
   5   7   0      165.32      156.68      8.86 o 
  -7   8   0        1.55        2.56      1.41 o 
  -6   8   0        3.04        2.85      2.28 o 
  -5   8   0        0.00       -1.33      1.50 o 
  -4   8   0        0.01        0.30      1.52 o 
  -3   8   0       21.11       22.01      2.43 o 
  -2   8   0       25.10       31.03      3.62 o 
  -1   8   0       68.55       77.94      5.10 o 
   0   8   0        9.91        9.90      2.06 o 
   1   8   0       72.03       84.49      2.68 o 
   2   8   0       11.62       10.79      1.60 o 
   3   8   0        4.16        4.24      1.30 o 
  -5   9   0        1.54       -0.22      2.09 o 
  -4   9   0        4.12        1.85      1.96 o 
  -1   9   0        1.27        2.58      1.80 o 
   0   9   0        0.38       -1.07      2.71 o 
   1   9   0        3.47        5.03      1.34 o 
  -2  -9   1        0.10        2.07      1.33 o 
  -1  -9   1        8.38        6.91      1.32 o 
   0  -9   1      102.75      109.10      4.97 o 
   1  -9   1        1.31        3.98      1.82 o 
   4  -9   1       31.73       32.85      3.24 o 
   5  -9   1      265.60      348.16      9.43 o 
  -3  -8   1       11.64       15.62      1.95 o 
  -2  -8   1       37.56       40.17      2.22 o 
  -1  -8   1        9.01        7.36      1.67 o 
   0  -8   1        4.58        7.34      1.99 o 
   1  -8   1        4.96        6.41      1.75 o 
   2  -8   1        2.17        4.09      1.35 o 
   3  -8   1        2.28        0.89      1.15 o 
   4  -8   1        0.01        1.25      1.50 o 
   5  -8   1       13.88       17.60      2.65 o 
   6  -8   1       55.09       61.87      2.73 o 
  -5  -7   1       94.45      100.33      4.46 o 
  -4  -7   1       15.23       15.55      2.56 o 
  -3  -7   1        0.39        1.55      1.43 o 
  -2  -7   1        0.33        0.38      0.76 o 
  -1  -7   1       32.23       36.17      3.23 o 
   0  -7   1       14.23       13.42      1.59 o 
   1  -7   1       18.26       18.85      1.25 o 
   2  -7   1       32.47       33.04      1.55 o 
   3  -7   1       30.63       23.68      1.80 o 
   4  -7   1        0.51        2.73      3.06 o 
   5  -7   1      106.42      112.90      3.86 o 
   6  -7   1       12.65        9.95      1.46 o 
   7  -7   1       30.78       32.41      1.95 o 
  -6  -6   1        4.47        6.80      1.64 o 
  -5  -6   1        0.17        1.05      1.31 o 
  -4  -6   1       32.99       31.76      2.47 o 
  -3  -6   1       26.96       23.28      1.55 o 
  -2  -6   1        8.01        9.31      1.02 o 
  -1  -6   1       24.64       21.20      1.71 o 
   0  -6   1        6.18       10.65      1.29 o 
   1  -6   1       11.86       11.18      1.08 o 
   2  -6   1       49.35       36.41      3.66 o 
   3  -6   1       22.21       18.06      1.77 o 
   4  -6   1       46.37       39.66      2.75 o 
   5  -6   1       18.95       17.94      1.30 o 
   6  -6   1       31.84       32.80      1.69 o 
   7  -6   1       11.10       17.55      2.36 o 
   8  -6   1       14.66       12.85      1.58 o 
  -7  -5   1        0.36        3.12      3.27 o 
  -6  -5   1        2.32        2.08      2.02 o 
  -5  -5   1       10.37        9.50      1.48 o 
  -4  -5   1        1.68        4.22      1.28 o 
  -3  -5   1      121.10       99.67      2.53 o 
  -2  -5   1        5.40        5.32      0.70 o 
  -1  -5   1       80.86       76.62      2.10 o 
   0  -5   1     1308.66     1242.16     11.46 o 
   1  -5   1       10.01        8.75      1.75 o 
   3  -5   1       10.75        6.90      0.70 o 
   4  -5   1      146.59      132.99      3.49 o 
   5  -5   1        9.13        7.69      1.74 o 
   6  -5   1        3.23        3.56      0.94 o 
   7  -5   1       11.54       11.29      1.34 o 
   8  -5   1       50.00       50.59      3.61 o 
  -7  -4   1       45.97       49.65      2.98 o 
  -6  -4   1       38.62       42.00      2.46 o 
  -5  -4   1       18.56       19.83      2.99 o 
  -4  -4   1       24.00       19.43      1.26 o 
  -3  -4   1        0.02        0.68      0.58 o 
  -2  -4   1        0.35        0.63      0.45 o 
  -1  -4   1       39.00       39.29      1.21 o 
   0  -4   1       25.91       28.04      0.88 o 
   1  -4   1      282.52      311.63      5.85 o 
   2  -4   1       96.03       98.74      1.89 o 
   3  -4   1       21.50       22.93      1.00 o 
   4  -4   1        0.47        0.76      0.34 o 
   5  -4   1      381.25      370.25      5.96 o 
   6  -4   1      132.34      125.99      3.81 o 
   7  -4   1        9.20        8.98      1.40 o 
   8  -4   1        0.15        0.94      0.95 o 
   9  -4   1       28.30       31.03      2.16 o 
  -8  -3   1        2.09       -1.55      2.19 o 
  -7  -3   1        0.04        0.91      1.90 o 
  -6  -3   1       63.63       63.94      2.76 o 
  -5  -3   1      211.15      198.28      3.74 o 
  -4  -3   1        7.64        9.09      1.21 o 
  -3  -3   1        4.70        4.73      0.62 o 
  -2  -3   1      518.06      559.69      5.02 o 
  -1  -3   1       29.67       38.78      1.11 o 
   0  -3   1        2.04        1.16      0.33 o 
   1  -3   1       13.45       14.41      1.07 o 
   2  -3   1      406.49      455.82      5.08 o 
   3  -3   1       66.42       62.29      0.89 o 
   4  -3   1      109.38      103.98      1.59 o 
   5  -3   1     1070.89     1039.48     11.36 o 
   6  -3   1       16.66       16.73      2.29 o 
   7  -3   1       12.98       11.25      2.25 o 
   8  -3   1       45.17       49.87      2.27 o 
   9  -3   1       19.89       23.15      1.99 o 
  -8  -2   1        8.72       11.05      3.51 o 
  -7  -2   1        0.93        1.12      1.67 o 
  -6  -2   1      161.99      164.00      5.38 o 
  -5  -2   1      175.67      173.08      3.39 o 
  -4  -2   1        1.29        1.22      0.61 o 
  -3  -2   1      104.85      123.12      1.60 o 
  -2  -2   1     1147.62     1179.62      9.38 o 
  -1  -2   1      256.95      244.04      2.07 o 
   0  -2   1       59.40       56.70      1.13 o 
   1  -2   1        0.23        0.01      0.26 o 
   2  -2   1       68.18       58.24      1.01 o 
   3  -2   1        0.38        0.25      0.26 o 
   4  -2   1       19.45       21.62      0.79 o 
   5  -2   1       59.75       60.46      1.76 o 
   6  -2   1       87.10       74.58      2.10 o 
   7  -2   1       21.02       16.69      1.36 o 
   8  -2   1        0.01        1.06      0.90 o 
   9  -2   1        1.08        4.62      4.00 o 
  -9  -1   1       90.47      101.43      8.61 o 
  -8  -1   1        1.18        1.78      4.15 o 
  -7  -1   1        1.09        1.76      1.63 o 
  -6  -1   1       88.40       89.38      2.86 o 
  -5  -1   1      309.98      306.46      3.57 o 
  -4  -1   1       12.62       13.45      0.68 o 
  -3  -1   1       28.98       31.70      0.83 o 
  -2  -1   1        0.51        2.00      0.31 o 
  -1  -1   1     1757.14     1794.12     14.58 o 
   0  -1   1     1393.56     1363.97     16.99 o 
   1  -1   1      958.89      934.28      7.68 o 
   2  -1   1       71.13       69.82      1.09 o 
   3  -1   1     1452.49     1650.09     15.35 o 
   4  -1   1      273.05      293.68      3.10 o 
   5  -1   1        0.53        1.51      0.71 o 
   6  -1   1        7.33        7.56      0.95 o 
   7  -1   1        7.95        8.38      0.98 o 
   8  -1   1        2.14        0.34      3.58 o 
   9  -1   1        1.30        0.70      4.37 o 
  -9   0   1       14.94       10.21      4.87 o 
  -8   0   1        0.21       -1.12      3.56 o 
  -7   0   1       11.74       12.28      3.64 o 
  -6   0   1       75.44       72.46      1.81 o 
  -5   0   1        9.45       10.00      0.60 o 
  -4   0   1      637.49      697.39      6.09 o 
  -3   0   1        1.37        2.35      0.33 o 
  -2   0   1        0.01       -0.17      0.17 o 
  -1   0   1     1245.91     1357.43     14.23 o 
   0   0   1        0.32       -0.14      0.14 o 
   1   0   1      115.17      110.63      1.23 o 
   2   0   1       87.61       86.00      1.16 o 
   3   0   1      698.08      747.26      6.30 o 
   4   0   1       66.81       75.23      1.90 o 
   5   0   1        0.13       -0.03      0.38 o 
   6   0   1       24.25       26.76      1.70 o 
   7   0   1        4.10        6.99      2.00 o 
   8   0   1        0.14        0.00      3.62 o 
   9   0   1        0.00       -0.64      4.18 o 
  -9   1   1       11.03        7.01      4.51 o 
  -8   1   1       19.53       17.78      4.64 o 
  -7   1   1       17.34       17.91      1.36 o 
  -6   1   1        3.54        3.58      0.74 o 
  -5   1   1       67.90       66.26      1.34 o 
  -4   1   1       31.34       33.58      0.79 o 
  -3   1   1        8.52       10.67      0.46 o 
  -2   1   1      922.80      954.66      9.62 o 
  -1   1   1       73.17       70.18      0.79 o 
   0   1   1     1074.85     1091.23     14.09 o 
   1   1   1      694.37      646.48      5.64 o 
   2   1   1      176.97      159.33      1.78 o 
   3   1   1       14.44       16.79      0.67 o 
   4   1   1      114.60      112.66      2.73 o 
   5   1   1       13.63       11.67      0.81 o 
   6   1   1       19.97       21.93      2.47 o 
   7   1   1       15.99       19.71      4.48 o 
   8   1   1       67.65       82.00      4.66 o 
   9   1   1       21.54       20.15      6.00 o 
  -9   2   1       12.69       10.36      4.54 o 
  -8   2   1        1.49        0.55      0.95 o 
  -7   2   1      115.83      106.83      3.37 o 
  -6   2   1       47.93       49.61      1.83 o 
  -5   2   1       35.97       37.34      1.11 o 
  -4   2   1       99.21       96.00      1.38 o 
  -3   2   1        1.83        1.75      0.48 o 
  -2   2   1       17.61       19.32      0.61 o 
  -1   2   1      600.02      604.68      8.63 o 
   0   2   1       73.68       68.76      1.45 o 
   1   2   1      511.36      511.43      5.34 o 
   2   2   1      187.05      176.32      2.56 o 
   3   2   1        3.66        5.94      0.59 o 
   4   2   1       51.40       48.48      2.39 o 
   5   2   1      316.78      318.23      4.93 o 
   6   2   1       21.92       19.91      1.80 o 
   7   2   1        1.37       -0.14      1.87 o 
   8   2   1        0.63       -2.13      2.13 o 
  -9   3   1       48.20       46.63      2.45 o 
  -8   3   1        1.13        0.17      0.88 o 
  -7   3   1        0.94        1.42      0.85 o 
  -6   3   1       37.01       33.90      1.63 o 
  -5   3   1       44.09       45.68      1.63 o 
  -4   3   1       11.38       12.96      0.69 o 
  -3   3   1        0.17       -0.08      0.20 o 
  -2   3   1      870.47      958.96      8.63 o 
  -1   3   1       41.41       45.10      1.15 o 
   0   3   1      399.42      412.75      4.26 o 
   1   3   1      339.38      380.55      3.48 o 
   2   3   1       58.28       54.10      1.49 o 
   3   3   1      250.79      231.11      3.56 o 
   4   3   1       46.59       41.80      1.79 o 
   5   3   1        2.21        2.26      0.83 o 
   6   3   1       45.18       47.89      2.66 o 
   7   3   1        0.48        0.16      2.19 o 
   8   3   1        0.03        3.69      2.76 o 
  -9   4   1      188.46      211.57      4.81 o 
  -8   4   1        0.22       -0.07      1.18 o 
  -7   4   1       44.23       42.84      1.97 o 
  -6   4   1      423.32      426.63      6.59 o 
  -5   4   1       12.46       11.68      1.02 o 
  -4   4   1       36.33       34.61      1.04 o 
  -3   4   1        4.45        8.78      0.70 o 
  -2   4   1      161.94      162.78      2.18 o 
  -1   4   1       15.92       11.64      0.97 o 
   0   4   1      112.77      115.18      1.89 o 
   1   4   1       27.91       21.16      0.91 o 
   2   4   1        0.88        0.07      0.48 o 
   3   4   1      120.17      113.18      2.46 o 
   4   4   1        1.64        2.14      1.42 o 
   5   4   1        6.91        4.54      1.81 o 
   6   4   1       33.18       37.88      4.97 o 
   7   4   1       34.53       38.07      3.91 o 
  -9   5   1        4.17        2.92      1.40 o 
  -8   5   1        0.28        0.20      0.94 o 
  -7   5   1        1.79        0.84      0.86 o 
  -6   5   1       33.77       35.12      1.68 o 
  -5   5   1       19.39       18.20      1.33 o 
  -4   5   1      205.01      199.40      5.48 o 
  -3   5   1        4.74        2.82      0.90 o 
  -2   5   1        9.66        9.32      0.62 o 
  -1   5   1       37.58       37.19      1.41 o 
   0   5   1      286.40      273.40      3.84 o 
   1   5   1        0.06        0.17      0.44 o 
   2   5   1       31.62       31.82      1.58 o 
   3   5   1      306.89      244.65      4.78 o 
   4   5   1       16.18       14.88      1.58 o 
   5   5   1        1.34        0.92      1.11 o 
   6   5   1       43.84       45.54      2.84 o 
  -8   6   1        2.21        1.68      1.12 o 
  -7   6   1        1.35        2.03      0.99 o 
  -6   6   1       31.20       31.04      1.67 o 
  -5   6   1        0.21        0.04      0.69 o 
  -4   6   1      412.92      366.85      6.66 o 
  -3   6   1        7.20        8.38      0.82 o 
  -2   6   1       11.63       10.76      0.94 o 
  -1   6   1      820.62      820.34      8.60 o 
   0   6   1       35.33       33.76      1.79 o 
   1   6   1       12.60       13.11      2.00 o 
   2   6   1       18.06       13.87      2.29 o 
   3   6   1        4.42        6.05      1.75 o 
   4   6   1       38.88       43.51      2.71 o 
   5   6   1        1.43        1.98      2.95 o 
   6   6   1        0.01        1.48      1.50 o 
  -8   7   1        4.00        6.64      2.53 o 
  -7   7   1       20.85       25.12      1.98 o 
  -6   7   1        3.81        3.53      1.13 o 
  -5   7   1       16.18       13.36      1.27 o 
  -4   7   1        1.23        0.31      1.37 o 
  -3   7   1       10.22       12.24      2.59 o 
  -2   7   1       10.62       10.87      1.17 o 
  -1   7   1       14.67       14.74      1.83 o 
   0   7   1       12.83       15.97      2.05 o 
   1   7   1       55.01       55.75      2.36 o 
   2   7   1        1.21        2.44      1.01 o 
   3   7   1        7.62       10.02      1.77 o 
   4   7   1       16.42       20.17      2.23 o 
   5   7   1       74.03       80.41      6.49 o 
  -7   8   1        0.68        0.03      1.27 o 
  -6   8   1       31.77       40.45      2.31 o 
  -5   8   1       44.22       46.53      3.65 o 
  -4   8   1       11.59       12.59      2.30 o 
  -3   8   1       16.25       16.79      2.33 o 
  -1   8   1        2.61        2.94      1.55 o 
   0   8   1        7.06       10.35      3.11 o 
   1   8   1       76.68       81.22      6.59 o 
   2   8   1        9.46        9.78      1.58 o 
   3   8   1       13.11       15.28      4.90 o 
  -5   9   1        5.32        6.55      2.43 o 
  -4   9   1       16.69       16.76      3.56 o 
   0   9   1        0.08        2.39      1.06 o 
   1   9   1        3.47        4.94      2.63 o 
  -2  -9   2        4.95        5.19      2.71 o 
  -1  -9   2        0.01        0.52      1.40 o 
   0  -9   2        1.51        1.63      2.40 o 
   1  -9   2       58.99       71.22      4.06 o 
   2  -9   2        2.29        2.86      1.78 o 
   3  -9   2       12.84       20.45      3.52 o 
   4  -9   2       11.94       16.34      6.24 o 
   5  -9   2       29.94       38.25      3.63 o 
  -4  -8   2       11.61       15.18      3.92 o 
  -3  -8   2       15.82       17.52      1.82 o 
  -2  -8   2       78.33       94.82      4.25 o 
  -1  -8   2        7.91        8.72      1.79 o 
   0  -8   2        5.92        6.60      1.52 o 
   1  -8   2        2.23        2.05      1.22 o 
   2  -8   2       16.70       22.09      1.62 o 
   3  -8   2       10.95       15.17      3.72 o 
   4  -8   2       35.38       41.24      4.71 o 
   5  -8   2       32.28       42.26      3.45 o 
   6  -8   2        0.06        1.78      1.77 o 
  -5  -7   2        8.73       15.01      1.88 o 
  -4  -7   2        6.49        6.65      1.82 o 
  -3  -7   2        1.47        3.69      1.04 o 
  -2  -7   2       53.03       53.60      2.65 o 
  -1  -7   2        4.92        8.36      1.58 o 
   0  -7   2       18.40       17.32      1.81 o 
   1  -7   2        8.06       10.03      1.19 o 
   2  -7   2        8.15        8.56      1.35 o 
   3  -7   2        1.85        1.46      0.89 o 
   4  -7   2        7.41        4.09      2.08 o 
   5  -7   2        2.21        2.06      0.87 o 
   6  -7   2       22.51       26.01      2.74 o 
   7  -7   2        3.60        5.04      1.16 o 
  -6  -6   2        2.35        1.56      1.97 o 
  -5  -6   2       34.56       41.11      2.48 o 
  -4  -6   2       10.19        9.95      1.32 o 
  -3  -6   2       10.47        8.31      1.26 o 
  -2  -6   2       17.44       16.59      2.03 o 
  -1  -6   2       59.86       55.38      2.46 o 
   0  -6   2      633.47      613.72      6.57 o 
   1  -6   2       18.44       20.17      1.54 o 
   2  -6   2        8.42       12.02      1.55 o 
   3  -6   2      446.46      385.78     11.91 o 
   4  -6   2        0.04       -0.14      0.89 o 
   5  -6   2       52.63       48.61      1.91 o 
   6  -6   2        4.59        5.33      1.40 o 
   7  -6   2        4.70        4.22      1.75 o 
   8  -6   2        7.17       10.43      1.45 o 
  -7  -5   2       31.00       31.38      2.67 o 
  -6  -5   2        1.42        1.55      1.35 o 
  -5  -5   2       15.56       13.07      1.56 o 
  -4  -5   2      281.62      240.07      4.49 o 
  -3  -5   2       39.57       40.31      1.70 o 
  -2  -5   2        0.08        0.11      0.58 o 
  -1  -5   2      263.97      251.20      3.86 o 
   0  -5   2       20.13       18.90      1.31 o 
   1  -5   2        8.30        8.88      1.04 o 
   2  -5   2        4.92        2.38      0.98 o 
   3  -5   2      209.59      205.47      5.52 o 
   4  -5   2       44.81       40.13      1.31 o 
   5  -5   2       43.80       43.17      1.77 o 
   6  -5   2        1.51        0.96      0.83 o 
   7  -5   2        1.10        2.80      1.02 o 
   8  -5   2        9.16       11.35      2.04 o 
  -7  -4   2       31.77       31.76      2.52 o 
  -6  -4   2        1.45        2.12      1.11 o 
  -5  -4   2        0.85        0.06      0.88 o 
  -4  -4   2       82.65       76.47      1.99 o 
  -3  -4   2        2.03        0.72      0.57 o 
  -2  -4   2       27.38       23.77      0.96 o 
  -1  -4   2      115.29      112.48      2.02 o 
   0  -4   2        1.28        0.19      0.33 o 
   1  -4   2      257.75      251.44      5.17 o 
   2  -4   2        2.19        4.86      0.86 o 
   3  -4   2       44.22       42.89      1.52 o 
   4  -4   2        8.01        7.55      0.62 o 
   5  -4   2      402.62      389.18      5.37 o 
   6  -4   2       58.94       55.27      2.26 o 
   7  -4   2        0.30        0.79      0.97 o 
   8  -4   2      238.49      272.29      5.29 o 
   9  -4   2       16.41       14.85      2.74 o 
  -8  -3   2        0.40       -0.27      2.51 o 
  -7  -3   2       38.79       32.58      3.26 o 
  -6  -3   2       17.29       18.33      1.91 o 
  -5  -3   2       29.16       31.73      1.57 o 
  -4  -3   2      144.43      141.91      2.59 o 
  -3  -3   2       30.10       26.09      1.08 o 
  -2  -3   2      122.75      136.10      1.82 o 
  -1  -3   2      357.04      352.59      3.43 o 
   0  -3   2       17.00       20.49      0.72 o 
   1  -3   2      940.93     1046.80     15.29 o 
   2  -3   2        0.48        0.65      0.50 o 
   3  -3   2        0.17        0.54      0.21 o 
   4  -3   2      116.31      112.69      1.73 o 
   5  -3   2       53.92       46.47      1.63 o 
   6  -3   2        0.09       -0.31      0.63 o 
   7  -3   2        0.31       -0.09      0.85 o 
   8  -3   2       51.91       55.36      2.39 o 
   9  -3   2       94.02      106.74      5.77 o 
  -8  -2   2        3.65        3.60      4.66 o 
  -7  -2   2       29.72       28.77      2.94 o 
  -6  -2   2      288.14      275.69      9.67 o 
  -5  -2   2        6.52        7.69      0.95 o 
  -4  -2   2        6.25        7.19      0.76 o 
  -3  -2   2      104.00      101.22      1.43 o 
  -2  -2   2      533.07      556.76      4.90 o 
  -1  -2   2       10.98        9.77      0.37 o 
   0  -2   2      520.87      524.46      5.11 o 
   1  -2   2        0.29        0.26      0.51 o 
   2  -2   2        0.55       -0.19      0.19 o 
   3  -2   2      120.55      116.53      1.59 o 
   4  -2   2       55.49       66.75      1.45 o 
   5  -2   2      121.09      121.60      2.99 o 
   6  -2   2      134.87      118.10      2.74 o 
   7  -2   2        1.73        1.16      0.95 o 
   8  -2   2       15.83       19.48      2.29 o 
   9  -2   2        5.04        9.79      4.58 o 
  -9  -1   2       43.78       33.51      6.34 o 
  -8  -1   2        6.08        0.51      3.79 o 
  -7  -1   2       17.24       15.67      4.96 o 
  -6  -1   2       15.24       14.85      2.44 o 
  -5  -1   2      121.47      117.10      1.93 o 
  -4  -1   2        2.89        3.42      0.45 o 
  -3  -1   2      109.48      102.81      1.28 o 
  -2  -1   2      265.67      264.24      2.38 o 
  -1  -1   2     1428.65     1529.57     11.40 o 
   0  -1   2       43.33       41.79      0.85 o 
   1  -1   2     1068.12     1061.17      9.11 o 
   2  -1   2       12.76       15.00      0.52 o 
   3  -1   2      123.52      139.75      1.64 o 
   4  -1   2      101.91      115.70      1.66 o 
   5  -1   2       22.95       29.53      1.52 o 
   6  -1   2       17.06       14.96      1.20 o 
   7  -1   2       30.86       29.10      2.92 o 
   8  -1   2       12.02        8.03      4.22 o 
   9  -1   2        0.17       -1.70      3.92 o 
  -9   0   2        3.01        2.69      4.18 o 
  -8   0   2        1.29        0.06      3.58 o 
  -7   0   2       17.96       22.47      4.51 o 
  -6   0   2        2.42        2.42      0.75 o 
  -5   0   2        3.54        3.16      0.45 o 
  -4   0   2      306.78      326.78      2.90 o 
  -3   0   2       68.83       66.06      1.05 o 
  -2   0   2      114.25      121.23      1.60 o 
  -1   0   2        0.12       -0.12      0.12 o 
   0   0   2      654.00      493.25     10.49 o 
   1   0   2       44.20       40.62      1.11 o 
   2   0   2       11.53       12.64      0.51 o 
   3   0   2      846.64      959.51      7.92 o 
   4   0   2        7.37        7.20      0.61 o 
   5   0   2       78.30       81.01      1.89 o 
   6   0   2       21.48       17.00      1.49 o 
   7   0   2        0.44        0.98      2.39 o 
   8   0   2       21.45       21.94      3.04 o 
   9   0   2        2.54       -2.67      4.15 o 
  -9   1   2        0.00       -1.33      3.73 o 
  -8   1   2        3.59        7.78      3.86 o 
  -7   1   2        0.06        0.00      0.67 o 
  -6   1   2        3.50        3.79      0.79 o 
  -5   1   2       97.57      106.52      1.68 o 
  -4   1   2      699.20      755.93      5.60 o 
  -3   1   2       30.79       29.75      0.71 o 
  -2   1   2      430.48      441.16      3.67 o 
  -1   1   2     1630.86     1670.33     16.05 o 
   0   1   2     1574.94     1640.63     32.32 o 
   1   1   2        0.01        0.22      0.29 o 
   2   1   2       20.47       24.12      0.92 o 
   3   1   2        0.10        0.40      0.31 o 
   4   1   2      396.86      371.11      4.34 o 
   5   1   2       80.37       78.67      2.25 o 
   6   1   2        1.67        1.03      1.73 o 
   7   1   2        7.67        8.70      2.73 o 
   8   1   2      109.21      117.31      5.60 o 
  -9   2   2        0.03       -0.64      3.81 o 
  -8   2   2       12.98       13.52      1.43 o 
  -7   2   2       68.97       68.80      2.61 o 
  -6   2   2       60.04       58.75      1.97 o 
  -5   2   2       27.15       28.55      1.78 o 
  -4   2   2       12.31       14.59      0.71 o 
  -3   2   2       12.14        9.01      0.53 o 
  -2   2   2        0.42        0.49      0.22 o 
  -1   2   2        7.76        8.44      0.44 o 
   0   2   2      377.03      348.60      3.29 o 
   1   2   2     1012.57     1006.75     11.73 o 
   2   2   2       80.01       99.24      1.55 o 
   3   2   2        3.86        2.88      0.65 o 
   4   2   2      303.75      297.51      4.91 o 
   5   2   2      212.22      206.36      4.57 o 
   6   2   2        2.47       -1.25      2.57 o 
   7   2   2        7.57        8.00      2.55 o 
   8   2   2      120.99      132.65      6.06 o 
  -9   3   2       35.69       36.92      2.28 o 
  -8   3   2        7.09        6.56      1.25 o 
  -7   3   2        0.82        0.09      0.82 o 
  -6   3   2      855.81      855.15     10.15 o 
  -5   3   2       77.75       77.91      2.08 o 
  -4   3   2       13.37       12.66      0.68 o 
  -3   3   2      419.64      468.46      3.83 o 
  -2   3   2       17.06       16.77      0.79 o 
  -1   3   2       28.46       29.13      0.99 o 
   0   3   2       21.86       29.80      1.23 o 
   1   3   2      517.74      547.27      6.75 o 
   2   3   2        8.64        6.09      0.67 o 
   3   3   2        2.16        2.60      0.67 o 
   4   3   2      312.72      296.46      5.10 o 
   5   3   2       45.81       45.71      1.99 o 
   6   3   2        0.60       -1.10      1.10 o 
   7   3   2        5.39        3.94      2.59 o 
   8   3   2        0.67        0.04      2.60 o 
  -9   4   2        0.37       -0.14      1.15 o 
  -8   4   2        3.07        1.76      1.06 o 
  -7   4   2      112.01      107.98      2.96 o 
  -6   4   2      261.70      261.32      4.46 o 
  -5   4   2        0.59        0.82      0.66 o 
  -4   4   2       12.88       13.72      0.93 o 
  -3   4   2       97.62      112.90      1.64 o 
  -2   4   2      220.07      252.94      2.99 o 
  -1   4   2       41.50       41.01      1.12 o 
   0   4   2       52.55       55.19      1.50 o 
   1   4   2        0.01        0.22      0.41 o 
   2   4   2        0.11       -0.52      0.78 o 
   3   4   2       20.08       12.39      1.20 o 
   4   4   2       18.80       16.75      1.56 o 
   5   4   2       48.59       46.64      2.51 o 
   6   4   2       49.06       61.41      3.05 o 
   7   4   2        4.95        3.85      2.70 o 
  -9   5   2       26.46       22.40      1.95 o 
  -8   5   2        6.84        5.38      1.30 o 
  -7   5   2        6.15        7.51      1.22 o 
  -6   5   2       14.81       15.45      1.31 o 
  -5   5   2       89.42       80.05      2.41 o 
  -4   5   2       11.94        8.96      1.18 o 
  -3   5   2        7.26        8.67      0.84 o 
  -2   5   2       17.42       17.26      0.84 o 
  -1   5   2     1193.12     1149.12     11.00 o 
   0   5   2      114.61      110.95      2.36 o 
   1   5   2        6.24        5.72      0.70 o 
   2   5   2      163.13      125.88      3.82 o 
   3   5   2        0.19        2.35      0.88 o 
   4   5   2       16.11       14.96      1.60 o 
   5   5   2        1.42        0.66      1.73 o 
   6   5   2        0.21        5.07      3.69 o 
  -8   6   2       12.14       11.92      1.49 o 
  -7   6   2       26.46       27.87      1.79 o 
  -6   6   2       18.74       18.68      2.75 o 
  -5   6   2       52.65       49.07      1.80 o 
  -4   6   2        7.19        5.97      1.69 o 
  -3   6   2       23.03       22.34      2.17 o 
  -2   6   2       21.40       21.06      0.96 o 
  -1   6   2        6.01        0.97      2.00 o 
   0   6   2       15.89       14.77      2.44 o 
   1   6   2        6.93        6.40      1.01 o 
   2   6   2       33.71       27.16      3.07 o 
   3   6   2       22.77       16.46      2.12 o 
   4   6   2        0.69        2.74      1.50 o 
   5   6   2        4.77        6.02      1.64 o 
  -8   7   2       23.75       25.54      3.28 o 
  -7   7   2        8.07        6.37      1.39 o 
  -6   7   2       96.95      101.72      3.21 o 
  -5   7   2        0.29        0.23      0.84 o 
  -4   7   2       13.72       13.73      2.12 o 
  -3   7   2       29.78       27.62      4.17 o 
  -2   7   2       25.61       28.50      2.35 o 
  -1   7   2        8.68        7.16      3.86 o 
   0   7   2       15.79       12.59      1.71 o 
   1   7   2        0.70        0.62      0.90 o 
   2   7   2        0.07       -0.04      0.97 o 
   3   7   2       12.66       10.58      2.72 o 
   4   7   2       97.05      105.27      6.60 o 
  -7   8   2       32.59       42.80      6.10 o 
  -6   8   2       13.19       11.31      1.64 o 
  -5   8   2        0.00       -0.29      1.69 o 
  -4   8   2        4.28        1.73      2.89 o 
  -3   8   2        4.16        4.40      2.32 o 
  -1   8   2        8.59        8.65      2.57 o 
   0   8   2       11.06        9.37      1.28 o 
   1   8   2       34.31       38.20      2.34 o 
   2   8   2        7.36        8.12      2.82 o 
   3   8   2        2.21        2.06      1.08 o 
  -5   9   2       25.55       25.30      5.86 o 
  -4   9   2        0.00       -2.12      2.91 o 
   0   9   2       14.16       13.73      3.92 o 
   1   9   2        0.38        2.31      1.83 o 
  -2  -9   3        1.81        5.84      1.34 o 
  -1  -9   3        0.05        0.50      1.01 o 
   0  -9   3        1.46        3.81      2.06 o 
   1  -9   3       24.09       29.91      3.45 o 
   2  -9   3        7.90       11.53      1.92 o 
   3  -9   3        5.09        8.60      2.92 o 
   4  -9   3        0.97        3.33      2.89 o 
  -3  -8   3        6.04        9.77      1.41 o 
  -2  -8   3       50.59       55.86      2.29 o 
  -1  -8   3        5.79        5.69      1.03 o 
   0  -8   3       68.99       76.24      3.36 o 
   1  -8   3       24.10       29.68      2.37 o 
   2  -8   3       23.33       25.47      2.13 o 
   3  -8   3        0.69        2.53      1.30 o 
   4  -8   3        0.04        1.76      2.16 o 
   5  -8   3        3.00        3.71      1.06 o 
   6  -8   3        1.26        2.02      2.16 o 
  -5  -7   3        1.56        4.27      1.56 o 
  -4  -7   3        8.48       11.45      1.44 o 
  -3  -7   3       20.28       20.70      1.64 o 
  -2  -7   3       37.95       34.51      2.07 o 
  -1  -7   3        0.41        1.36      1.14 o 
   0  -7   3        0.45        1.36      1.10 o 
   1  -7   3       10.02       10.18      1.44 o 
   2  -7   3        0.04       -0.12      0.92 o 
   3  -7   3       21.13       15.22      1.92 o 
   4  -7   3       25.06       22.42      3.48 o 
   5  -7   3        3.51        3.63      0.93 o 
   6  -7   3       69.20       79.11      2.85 o 
   7  -7   3        6.75        8.79      1.53 o 
  -6  -6   3       31.65       33.50      3.34 o 
  -5  -6   3       24.97       24.23      2.15 o 
  -4  -6   3       51.28       49.50      2.33 o 
  -3  -6   3        2.12        1.90      0.85 o 
  -2  -6   3       32.65       31.19      1.65 o 
  -1  -6   3      738.36      699.61     10.94 o 
   0  -6   3       28.53       27.15      1.75 o 
   1  -6   3       29.40       28.42      1.79 o 
   2  -6   3       54.27       52.22      2.69 o 
   3  -6   3        5.44        4.63      1.51 o 
   4  -6   3        5.61        4.92      1.22 o 
   5  -6   3       18.11       19.30      1.39 o 
   6  -6   3        0.01        0.63      0.88 o 
   7  -6   3        0.61        1.10      0.97 o 
   8  -6   3        0.25        0.86      2.65 o 
  -7  -5   3        6.00        7.54      1.71 o 
  -6  -5   3        9.93       11.11      1.71 o 
  -5  -5   3        2.39        2.68      1.25 o 
  -4  -5   3        6.99        3.98      1.45 o 
  -3  -5   3        0.80        1.02      0.70 o 
  -2  -5   3       35.61       37.52      1.62 o 
  -1  -5   3      146.75      138.66      2.54 o 
   0  -5   3        9.65       10.96      0.79 o 
   1  -5   3       16.43       17.70      1.65 o 
   2  -5   3       50.11       51.71      2.56 o 
   3  -5   3       30.29       25.95      1.76 o 
   4  -5   3        3.51        1.57      0.66 o 
   5  -5   3        0.56        0.36      0.62 o 
   6  -5   3        0.56       -0.20      0.76 o 
   7  -5   3        0.57        0.22      0.91 o 
   8  -5   3        7.74       10.77      2.31 o 
  -7  -4   3        1.17        4.12      1.49 o 
  -6  -4   3        8.26        7.87      1.66 o 
  -5  -4   3       40.19       42.17      2.61 o 
  -4  -4   3        0.39        1.16      0.76 o 
  -3  -4   3        8.70        8.93      0.83 o 
  -2  -4   3       25.73       23.40      0.99 o 
  -1  -4   3      191.84      184.39      2.31 o 
   0  -4   3      250.66      245.68      3.37 o 
   1  -4   3      165.43      179.91      4.30 o 
   2  -4   3       78.73       80.09      2.41 o 
   3  -4   3       10.15       11.96      0.52 o 
   4  -4   3     1087.06     1013.50     12.86 o 
   5  -4   3        9.05        9.17      0.95 o 
   6  -4   3        0.59       -0.28      0.70 o 
   7  -4   3       26.59       28.15      2.46 o 
   8  -4   3       40.41       47.51      2.70 o 
  -8  -3   3        4.81        5.51      4.36 o 
  -7  -3   3       16.34       16.18      2.52 o 
  -6  -3   3        1.77        1.91      1.00 o 
  -5  -3   3        3.76        3.28      0.77 o 
  -4  -3   3      109.29      109.02      2.26 o 
  -3  -3   3       45.08       58.32      1.51 o 
  -2  -3   3        0.05       -0.04      0.28 o 
  -1  -3   3      182.53      168.72      1.67 o 
   0  -3   3       11.95       12.49      0.53 o 
   1  -3   3      402.22      429.83      4.43 o 
   2  -3   3      140.43      148.60      2.20 o 
   3  -3   3        1.04        1.99      0.54 o 
   4  -3   3       31.38       30.83      1.26 o 
   5  -3   3        5.69        5.48      0.94 o 
   6  -3   3        3.33        2.14      0.82 o 
   7  -3   3        0.67        0.99      0.93 o 
   8  -3   3        5.76        7.76      1.51 o 
   9  -3   3       12.86       14.71      4.87 o 
  -8  -2   3       14.72       11.45      5.00 o 
  -7  -2   3        6.26        2.96      1.66 o 
  -6  -2   3      875.48      831.44     15.16 o 
  -5  -2   3        0.24        0.64      0.67 o 
  -4  -2   3       15.16       14.25      0.98 o 
  -3  -2   3      152.12      163.70      1.77 o 
  -2  -2   3      123.46      139.36      1.73 o 
  -1  -2   3      258.27      250.41      2.21 o 
   0  -2   3      343.80      340.93      3.19 o 
   1  -2   3       14.94       17.29      0.71 o 
   2  -2   3       10.46        7.56      0.42 o 
   3  -2   3       54.59       57.17      1.26 o 
   4  -2   3        3.20        3.07      0.55 o 
   5  -2   3       66.56       65.35      1.98 o 
   6  -2   3       25.11       23.77      1.46 o 
   7  -2   3        7.04        4.46      1.02 o 
   8  -2   3        2.49        1.69      1.50 o 
   9  -2   3      121.07      153.27     10.11 o 
  -9  -1   3        0.00       -0.38      4.30 o 
  -8  -1   3        0.17       -1.89      3.67 o 
  -7  -1   3      107.48       99.61      7.21 o 
  -6  -1   3      120.51      120.55      4.60 o 
  -5  -1   3        1.53        1.47      0.54 o 
  -4  -1   3       70.92       69.43      1.37 o 
  -3  -1   3       22.08       21.12      0.76 o 
  -2  -1   3      106.84      105.57      1.29 o 
  -1  -1   3      505.47      491.92      3.80 o 
   0  -1   3      306.99      326.55      3.06 o 
   1  -1   3      272.22      268.51      2.79 o 
   2  -1   3       42.17       45.19      0.88 o 
   3  -1   3      208.12      234.40      2.64 o 
   4  -1   3       14.80       16.65      0.90 o 
   5  -1   3        0.00        0.40      0.58 o 
   6  -1   3       44.42       26.36      1.53 o 
   7  -1   3       42.04       33.97      3.10 o 
   8  -1   3        8.78        9.06      2.53 o 
   9  -1   3       72.31       91.64      8.12 o 
  -9   0   3        9.01       10.60      5.23 o 
  -8   0   3        0.04        1.72      3.77 o 
  -7   0   3        5.81        5.85      3.65 o 
  -6   0   3        4.19        5.49      1.04 o 
  -5   0   3       34.22       35.07      1.11 o 
  -4   0   3      524.14      568.19      4.79 o 
  -3   0   3        0.61        0.50      0.25 o 
  -2   0   3       22.89       24.52      0.95 o 
  -1   0   3    18467.88    18295.52    399.49 o 
   0   0   3      257.19      268.78      3.53 o 
   1   0   3       90.70       93.42      1.56 o 
   2   0   3     1156.60     1269.85     10.05 o 
   3   0   3      193.93      197.67      2.64 o 
   4   0   3      143.50      151.90      3.06 o 
   5   0   3        1.93        0.86      0.66 o 
   6   0   3        1.07        1.48      1.61 o 
   7   0   3        7.33        7.37      2.60 o 
   8   0   3        1.65       -1.45      2.19 o 
  -9   1   3       22.20       26.66      5.76 o 
  -8   1   3       63.72       59.91      6.19 o 
  -7   1   3        1.25        0.31      0.77 o 
  -6   1   3        0.10       -0.18      0.61 o 
  -5   1   3      255.73      269.13      3.24 o 
  -4   1   3       12.31       11.92      0.53 o 
  -3   1   3       14.16       15.37      1.16 o 
  -2   1   3      261.08      288.62      2.69 o 
  -1   1   3      393.05      381.79      3.65 o 
   0   1   3      200.01      209.24      2.52 o 
   1   1   3       40.90       40.61      0.89 o 
   2   1   3      154.54      151.28      2.59 o 
   3   1   3        3.13        0.77      0.38 o 
   4   1   3      293.51      306.17      3.93 o 
   5   1   3      135.35      129.24      3.45 o 
   6   1   3        0.87        2.27      1.95 o 
   7   1   3        0.02        0.93      1.98 o 
   8   1   3       45.04       55.19      7.26 o 
  -9   2   3        5.82        2.86      4.00 o 
  -8   2   3       20.40       18.25      1.57 o 
  -7   2   3       69.21       61.17      2.19 o 
  -6   2   3        7.62        6.54      0.94 o 
  -5   2   3       76.85       76.45      2.04 o 
  -4   2   3       15.82       14.78      0.73 o 
  -3   2   3        7.59        9.37      0.54 o 
  -2   2   3      505.43      514.92      5.42 o 
  -1   2   3      137.76      129.94      1.77 o 
   0   2   3        0.25        0.35      0.42 o 
   1   2   3      376.94      409.26      8.95 o 
   2   2   3        2.67        1.83      0.36 o 
   3   2   3        1.96        1.89      0.55 o 
   4   2   3     1218.29     1196.01     12.84 o 
   5   2   3       55.22       49.31      7.89 o 
   6   2   3       17.81       22.17      5.03 o 
   7   2   3      104.52      112.38      5.97 o 
   8   2   3        2.71        1.94      4.01 o 
  -9   3   3        3.55        1.10      1.30 o 
  -8   3   3        8.02        6.97      1.25 o 
  -7   3   3        0.12       -0.86      0.86 o 
  -6   3   3       36.48       38.47      1.70 o 
  -5   3   3       13.57       15.56      1.12 o 
  -4   3   3       76.60       77.35      1.45 o 
  -3   3   3      356.81      384.50      3.69 o 
  -2   3   3       23.25       25.57      0.66 o 
  -1   3   3      160.38      146.95      1.74 o 
   0   3   3       34.37       36.00      0.84 o 
   1   3   3        2.52        0.50      0.46 o 
   2   3   3       36.56       38.95      1.10 o 
   3   3   3        0.28        0.17      0.62 o 
   4   3   3        2.42        2.98      0.88 o 
   5   3   3       32.90       32.79      2.17 o 
   6   3   3       12.47        8.49      3.64 o 
   7   3   3       13.20       16.42      3.27 o 
  -9   4   3        2.36        2.26      1.31 o 
  -8   4   3        0.18       -0.57      0.91 o 
  -7   4   3       26.37       26.58      1.70 o 
  -6   4   3      418.25      409.39      5.97 o 
  -5   4   3       12.63       15.04      1.13 o 
  -4   4   3       51.03       51.79      1.59 o 
  -3   4   3      108.08      120.48      1.64 o 
  -2   4   3      190.23      187.31      2.48 o 
  -1   4   3      307.80      303.22      3.14 o 
   0   4   3       27.15       20.99      0.75 o 
   1   4   3       49.03       53.08      1.84 o 
   2   4   3        0.01        0.58      0.62 o 
   3   4   3       94.25       83.46      2.25 o 
   4   4   3       43.88       38.71      2.16 o 
   5   4   3       17.13       19.69      1.94 o 
   6   4   3        0.44       -0.70      1.68 o 
   7   4   3        0.44       -0.95      3.24 o 
  -9   5   3        0.62        1.43      1.14 o 
  -8   5   3        5.04        5.13      1.42 o 
  -7   5   3        0.32       -0.26      0.89 o 
  -6   5   3        2.24        2.04      0.84 o 
  -5   5   3       25.15       24.49      2.07 o 
  -4   5   3       30.46       35.10      2.32 o 
  -3   5   3       22.67       30.68      2.22 o 
  -2   5   3       11.81       12.17      0.90 o 
  -1   5   3      123.63      127.79      4.15 o 
   0   5   3        4.58        3.79      0.90 o 
   1   5   3        4.69        2.08      0.66 o 
   2   5   3        6.34        5.97      2.30 o 
   3   5   3        0.51        2.90      1.14 o 
   4   5   3       27.73       26.49      3.96 o 
   5   5   3        9.04        6.93      2.40 o 
   6   5   3        1.97        3.27      1.74 o 
  -8   6   3        0.15        0.26      1.72 o 
  -7   6   3       20.83       19.71      1.79 o 
  -6   6   3        3.47        4.09      1.11 o 
  -5   6   3       25.96       27.65      1.65 o 
  -4   6   3       22.34       18.85      2.21 o 
  -3   6   3       25.03       30.27      2.37 o 
  -2   6   3       30.04       33.36      3.56 o 
  -1   6   3      475.84      476.64     12.70 o 
   0   6   3       22.88       20.72      2.64 o 
   1   6   3        5.91        8.41      1.78 o 
   2   6   3       56.24       43.08      2.35 o 
   3   6   3       23.58       18.66      2.38 o 
   4   6   3       51.69       51.45      3.15 o 
   5   6   3        4.81        3.79      1.62 o 
  -8   7   3       35.32       35.02      3.64 o 
  -7   7   3        0.04       -0.25      1.07 o 
  -6   7   3       15.34       12.76      1.57 o 
  -5   7   3       30.19       24.62      1.67 o 
  -4   7   3        0.04        0.24      1.33 o 
  -3   7   3       23.18       22.17      2.35 o 
  -2   7   3        8.56        6.13      2.76 o 
  -1   7   3       11.65       14.75      2.44 o 
   0   7   3       34.10       35.16      1.87 o 
   1   7   3       30.59       35.37      3.04 o 
   2   7   3        3.24        3.76      1.26 o 
   3   7   3       21.25       23.58      2.29 o 
   4   7   3      164.02      175.91      5.73 o 
  -6   8   3        0.01       -0.10      1.26 o 
  -5   8   3        0.96        0.71      1.06 o 
  -4   8   3       11.66       10.76      3.71 o 
  -3   8   3       20.51       21.00      3.86 o 
  -1   8   3       12.40       11.87      1.48 o 
   0   8   3       82.79       89.09      8.35 o 
   1   8   3       13.94       17.34      3.61 o 
   2   8   3        5.31        4.67      2.11 o 
   3   8   3       48.18       63.49      6.15 o 
  -5   9   3        3.57        1.34      2.54 o 
  -4   9   3       10.75       11.06      4.20 o 
  -1   9   3        0.62        1.42      1.31 o 
   0   9   3        5.01        4.92      1.67 o 
  -1  -9   4       81.58       87.65      2.80 o 
   0  -9   4        0.85        1.59      1.53 o 
   1  -9   4       52.49       65.40      3.41 o 
   2  -9   4        0.00        1.26      2.12 o 
   3  -9   4       32.98       34.30      3.45 o 
   4  -9   4      291.43      363.47     10.33 o 
  -3  -8   4       32.89       33.03      2.14 o 
  -2  -8   4        4.78        6.17      1.62 o 
  -1  -8   4        1.47        1.19      0.89 o 
   0  -8   4        0.27        1.01      1.30 o 
   1  -8   4        0.67        1.99      1.57 o 
   2  -8   4        0.88        1.78      1.20 o 
   3  -8   4        0.02        0.84      1.18 o 
   4  -8   4        9.78       13.20      3.41 o 
   5  -8   4       66.54       66.85      2.70 o 
   6  -8   4       18.50       20.74      2.04 o 
  -5  -7   4       13.21       14.46      1.74 o 
  -4  -7   4        0.75       -0.65      0.90 o 
  -3  -7   4        0.01        1.01      0.90 o 
  -2  -7   4       43.29       41.04      1.90 o 
  -1  -7   4       14.40       14.90      2.04 o 
   0  -7   4        6.34        4.92      1.65 o 
   1  -7   4       33.63       31.73      2.48 o 
   2  -7   4       49.36       42.29      2.43 o 
   3  -7   4        0.42        2.13      1.31 o 
   4  -7   4       82.98       80.53      4.35 o 
   5  -7   4       10.45        6.93      1.18 o 
   6  -7   4       34.69       36.13      2.16 o 
   7  -7   4        2.74        0.39      1.95 o 
  -6  -6   4        0.00        3.23      2.32 o 
  -5  -6   4       32.46       29.39      2.04 o 
  -4  -6   4       15.36       15.21      1.67 o 
  -3  -6   4        3.27        4.46      1.00 o 
  -2  -6   4       30.22       27.34      1.55 o 
  -1  -6   4       10.60       10.96      1.01 o 
   0  -6   4        2.22        1.71      0.95 o 
   1  -6   4       88.59       77.47      2.77 o 
   2  -6   4       37.08       32.81      2.38 o 
   3  -6   4       24.71       22.36      2.13 o 
   4  -6   4       16.19       15.99      1.14 o 
   5  -6   4       23.71       19.67      2.55 o 
   6  -6   4        5.76        6.39      1.71 o 
   7  -6   4       12.06       10.67      2.05 o 
  -7  -5   4        1.54        2.59      1.44 o 
  -6  -5   4        3.90        3.50      1.34 o 
  -5  -5   4        1.00        1.35      0.97 o 
  -4  -5   4       68.52       63.72      2.31 o 
  -3  -5   4        0.37        0.29      0.66 o 
  -2  -5   4       40.78       38.93      1.57 o 
  -1  -5   4      985.39      944.31     11.67 o 
   0  -5   4        7.26        6.03      0.75 o 
   1  -5   4       35.68       36.09      2.21 o 
   2  -5   4       15.12       12.29      2.83 o 
   3  -5   4      169.37      154.72      4.15 o 
   4  -5   4        2.95        1.16      0.94 o 
   5  -5   4        0.65       -0.02      0.62 o 
   6  -5   4       14.68       15.31      1.54 o 
   7  -5   4       73.49       75.43      3.04 o 
   8  -5   4        7.64        5.66      1.40 o 
  -7  -4   4       20.26       21.22      2.21 o 
  -6  -4   4       14.00       16.21      3.67 o 
  -5  -4   4       26.05       23.56      1.64 o 
  -4  -4   4        0.42        1.04      0.70 o 
  -3  -4   4        0.55        0.24      0.55 o 
  -2  -4   4       13.87       15.56      0.83 o 
  -1  -4   4        2.04        1.61      0.32 o 
   0  -4   4      153.51      179.65      3.49 o 
   1  -4   4       82.62       90.69      3.04 o 
   2  -4   4        9.86       10.22      1.20 o 
   3  -4   4       14.42       14.14      0.96 o 
   4  -4   4      374.27      363.58      5.12 o 
   5  -4   4      119.08      108.36      2.60 o 
   6  -4   4       16.49       15.62      1.56 o 
   7  -4   4        1.95        3.51      1.20 o 
   8  -4   4       16.87       18.71      1.95 o 
  -8  -3   4        0.04       -1.02      4.54 o 
  -7  -3   4       61.54       58.49      3.85 o 
  -6  -3   4      105.74      106.11      3.44 o 
  -5  -3   4        7.45        6.58      0.88 o 
  -4  -3   4        0.82        0.89      0.60 o 
  -3  -3   4      274.75      294.37      3.35 o 
  -2  -3   4       16.84       19.73      0.81 o 
  -1  -3   4        7.55        7.42      0.40 o 
   0  -3   4       15.44       17.25      0.61 o 
   1  -3   4      413.35      457.86      4.26 o 
   2  -3   4       66.29       61.96      1.21 o 
   3  -3   4       73.85       70.04      2.25 o 
   4  -3   4      929.22      902.47     10.18 o 
   5  -3   4       35.42       34.65      1.58 o 
   6  -3   4       18.78       17.76      1.37 o 
   7  -3   4       46.59       45.34      2.56 o 
   8  -3   4       17.95       19.78      2.04 o 
  -8  -2   4        0.09       -0.76      4.11 o 
  -6  -2   4       87.72       93.03      4.00 o 
  -5  -2   4        0.29        0.28      0.57 o 
  -4  -2   4       65.66       70.77      1.53 o 
  -3  -2   4      505.29      508.30      4.79 o 
  -2  -2   4       41.59       36.53      0.98 o 
  -1  -2   4       32.87       33.80      0.80 o 
   0  -2   4       21.57       23.99      0.77 o 
   1  -2   4      112.24      101.81      1.53 o 
   2  -2   4        0.72        0.74      0.35 o 
   3  -2   4       16.02       17.16      0.83 o 
   4  -2   4       36.06       36.13      1.94 o 
   5  -2   4       70.92       53.12      2.23 o 
   6  -2   4       30.49       22.53      1.49 o 
   7  -2   4        0.13        0.48      0.91 o 
   8  -2   4        5.54        9.22      4.45 o 
  -9  -1   4        0.00       -3.52      3.67 o 
  -8  -1   4        0.53        1.99      4.39 o 
  -7  -1   4       71.87       66.06      6.21 o 
  -6  -1   4      158.92      162.48      3.78 o 
  -5  -1   4       23.84       24.36      1.06 o 
  -4  -1   4       16.62       17.87      0.76 o 
  -3  -1   4        4.05        6.88      0.48 o 
  -2  -1   4      352.21      399.86      3.42 o 
  -1  -1   4      461.14      482.58      3.86 o 
   0  -1   4      394.52      398.74      3.80 o 
   1  -1   4       46.20       47.73      1.14 o 
   2  -1   4     1131.26     1225.36      9.82 o 
   3  -1   4      283.40      298.85      3.21 o 
   4  -1   4        0.15       -0.28      0.56 o 
   5  -1   4       30.17       24.41      1.39 o 
   6  -1   4       15.51       13.90      1.72 o 
   7  -1   4        9.48       10.37      2.42 o 
   8  -1   4        3.68        6.59      5.55 o 
  -9   0   4        0.76       -4.01      4.01 o 
  -8   0   4        4.02       -2.67      3.52 o 
  -7   0   4       43.83       56.93      5.87 o 
  -6   0   4        6.35        5.67      1.08 o 
  -5   0   4      329.30      348.66      3.54 o 
  -4   0   4        7.46        8.43      0.51 o 
  -3   0   4       18.41       20.88      0.68 o 
  -2   0   4     1360.54     1434.05     14.60 o 
  -1   0   4        0.02       -0.07      0.22 o 
   0   0   4        2.28        1.98      0.78 o 
   1   0   4      142.13      137.27      2.62 o 
   2   0   4      400.48      422.06      5.05 o 
   3   0   4       90.78       97.91      1.83 o 
   4   0   4        0.04        0.73      0.42 o 
   5   0   4       19.76       22.39      1.34 o 
   6   0   4        6.37        4.73      1.95 o 
   7   0   4        1.15        1.64      2.07 o 
   8   0   4        0.05       -1.74      2.18 o 
  -9   1   4       12.92       14.16      5.02 o 
  -8   1   4       11.72       13.03      4.35 o 
  -7   1   4        0.16        1.15      0.98 o 
  -6   1   4       18.87       19.61      1.54 o 
  -5   1   4        2.01        2.49      0.61 o 
  -4   1   4        8.18       10.16      0.63 o 
  -3   1   4      259.47      262.65      4.71 o 
  -2   1   4       59.91       56.40      1.01 o 
  -1   1   4      212.42      239.70      2.60 o 
   0   1   4      329.51      334.74      3.83 o 
   1   1   4      148.47      136.35      1.96 o 
   2   1   4        8.86        8.31      0.82 o 
   3   1   4       59.44       61.72      1.50 o 
   4   1   4       14.68       12.74      1.23 o 
   5   1   4       19.50       24.14      2.77 o 
   6   1   4       23.43       21.09      2.77 o 
   7   1   4       77.69      103.38      5.04 o 
   8   1   4       29.15       30.80      3.98 o 
  -9   2   4        0.90        0.74      3.92 o 
  -8   2   4       68.91       69.64      2.99 o 
  -7   2   4        9.84       10.28      1.42 o 
  -6   2   4       14.25       14.88      2.34 o 
  -5   2   4       56.88       56.68      2.16 o 
  -4   2   4        0.13       -0.38      0.38 o 
  -3   2   4       12.38       11.16      0.66 o 
  -2   2   4      340.28      341.68      3.98 o 
  -1   2   4       65.39       66.55      1.58 o 
   0   2   4      449.93      501.99      6.38 o 
   1   2   4      146.09      140.29      1.91 o 
   2   2   4        3.32        4.32      0.48 o 
   3   2   4      144.46      141.63      2.36 o 
   4   2   4      253.67      260.54      4.30 o 
   5   2   4       11.08       12.15      1.58 o 
   6   2   4        0.01       -1.88      1.88 o 
   7   2   4        0.02       -0.27      2.36 o 
   8   2   4       35.36       26.51      6.46 o 
  -9   3   4        1.21        0.20      1.42 o 
  -8   3   4        2.33        2.38      1.37 o 
  -7   3   4       25.72       26.82      1.71 o 
  -6   3   4       11.82       13.40      1.33 o 
  -5   3   4       24.40       22.07      2.32 o 
  -4   3   4        0.00        0.32      0.44 o 
  -3   3   4      297.40      318.80      4.02 o 
  -2   3   4        0.03        0.62      0.35 o 
  -1   3   4      123.03      111.85      2.19 o 
   0   3   4      238.92      260.76      3.99 o 
   1   3   4       64.47       60.08      1.51 o 
   2   3   4      202.55      197.68      3.20 o 
   3   3   4       46.79       47.49      1.76 o 
   4   3   4        0.35        0.17      0.75 o 
   5   3   4       39.27       37.80      2.41 o 
   6   3   4        0.43        0.14      2.15 o 
   7   3   4        0.11       -2.41      2.41 o 
  -9   4   4        0.85        0.45      1.44 o 
  -8   4   4       22.50       21.23      1.76 o 
  -7   4   4      334.95      338.26      5.60 o 
  -6   4   4       11.95       13.18      1.39 o 
  -5   4   4       19.10       18.14      2.21 o 
  -4   4   4        7.95       10.98      2.01 o 
  -3   4   4       39.24       36.41      1.20 o 
  -2   4   4       13.53       12.87      0.76 o 
  -1   4   4       45.03       42.07      1.84 o 
   0   4   4       13.68       11.16      0.99 o 
   1   4   4        0.00       -0.16      0.96 o 
   2   4   4       93.76       92.18      2.53 o 
   3   4   4        2.82        3.17      1.48 o 
   4   4   4       12.16       11.11      1.70 o 
   5   4   4       27.88       28.49      6.62 o 
   6   4   4       33.61       31.98      5.06 o 
  -9   5   4        0.02        0.40      1.56 o 
  -8   5   4        1.00        1.12      1.19 o 
  -7   5   4       17.47       18.91      1.77 o 
  -6   5   4        6.89        4.45      1.07 o 
  -5   5   4      146.61      136.64      3.33 o 
  -4   5   4        4.53        4.26      1.48 o 
  -3   5   4       12.03        9.08      1.08 o 
  -2   5   4       25.65       23.40      1.70 o 
  -1   5   4      188.17      188.06      3.38 o 
   0   5   4        5.59        4.92      0.88 o 
   1   5   4       18.89       20.48      4.05 o 
   2   5   4      269.99      225.06      9.61 o 
   3   5   4       10.28       10.38      1.58 o 
   4   5   4        1.03        1.34      2.43 o 
   5   5   4       45.78       52.93      3.42 o 
   6   5   4        5.90        6.36      3.65 o 
  -8   6   4        0.34       -0.09      1.07 o 
  -7   6   4       10.77        6.54      1.37 o 
  -6   6   4        0.10       -0.04      1.59 o 
  -5   6   4      308.16      300.13      7.68 o 
  -4   6   4        2.37        2.57      1.00 o 
  -3   6   4        6.12        2.33      2.03 o 
  -2   6   4      754.36      717.65     17.44 o 
  -1   6   4       24.65       26.82      1.48 o 
   0   6   4       15.51       14.58      1.38 o 
   1   6   4       25.91       19.11      4.89 o 
   2   6   4        0.63        0.34      0.94 o 
   3   6   4       29.98       32.68      9.10 o 
   4   6   4        0.34        0.67      1.26 o 
   5   6   4        0.01       -0.32      1.29 o 
  -7   7   4        4.90        3.98      1.40 o 
  -6   7   4       23.21       25.39      2.08 o 
  -5   7   4        0.61        0.86      0.98 o 
  -4   7   4        9.19        9.16      1.34 o 
  -3   7   4        8.02        6.48      1.15 o 
  -2   7   4        7.58        6.35      1.12 o 
  -1   7   4       14.46       15.03      1.40 o 
   0   7   4       46.40       52.44      2.41 o 
   1   7   4        0.73        2.05      1.14 o 
   2   7   4        7.12        7.67      3.55 o 
   3   7   4       23.23       28.89      2.59 o 
   4   7   4       73.93       87.23      7.02 o 
  -6   8   4       44.10       53.24      3.25 o 
  -5   8   4        9.51        7.39      1.63 o 
  -4   8   4       11.22       10.63      1.55 o 
  -3   8   4        2.96        0.88      1.18 o 
  -2   8   4        0.11        0.40      1.08 o 
  -1   8   4        3.15        2.18      1.29 o 
   0   8   4       62.17       76.98      3.15 o 
   1   8   4        3.89        5.89      1.97 o 
   2   8   4       12.19       11.33      2.95 o 
  -4   9   4        5.53        4.12      1.80 o 
  -3   9   4       39.77       39.33      2.67 o 
  -2   9   4        0.43        0.68      1.42 o 
  -1   9   4        0.93        0.85      1.42 o 
   0   9   4        1.40        1.25      1.50 o 
  -1  -9   5        1.89        3.69      2.08 o 
   0  -9   5       51.86       65.52      3.53 o 
   1  -9   5        0.30        3.71      1.90 o 
   2  -9   5        7.89        8.66      2.37 o 
   3  -9   5       18.35       19.92      2.30 o 
  -3  -8   5       68.97       76.60      3.11 o 
  -2  -8   5        5.21        7.63      1.24 o 
  -1  -8   5        8.70       11.15      1.35 o 
   0  -8   5        1.30        1.48      1.79 o 
   1  -8   5       12.99       12.23      2.36 o 
   2  -8   5        9.28       11.48      1.79 o 
   3  -8   5       19.97       21.43      2.22 o 
   4  -8   5       22.65       23.69      2.68 o 
   5  -8   5        0.18        0.28      1.18 o 
  -5  -7   5        4.62        6.96      3.16 o 
  -4  -7   5        1.48        2.22      1.07 o 
  -3  -7   5       41.67       43.23      2.60 o 
  -2  -7   5        0.20        1.10      1.16 o 
  -1  -7   5       15.45       14.15      1.30 o 
   0  -7   5        3.48        4.88      1.77 o 
   1  -7   5        4.36        5.29      1.32 o 
   2  -7   5        1.47        0.82      1.08 o 
   3  -7   5        2.35        0.20      1.22 o 
   4  -7   5        0.19       -0.07      0.71 o 
   5  -7   5       15.48       16.97      2.08 o 
   6  -7   5        2.82        5.01      1.23 o 
  -6  -6   5       21.20       26.05      2.44 o 
  -5  -6   5       12.25       14.15      2.04 o 
  -4  -6   5        4.54        4.92      1.10 o 
  -3  -6   5       15.70       13.31      1.34 o 
  -2  -6   5       66.39       61.87      2.12 o 
  -1  -6   5      368.49      349.61      5.80 o 
   0  -6   5       17.44       16.05      1.65 o 
   1  -6   5       11.26       12.76      1.49 o 
   2  -6   5      401.96      370.40     11.00 o 
   3  -6   5        0.95       -0.81      0.99 o 
   4  -6   5       69.92       66.90      2.05 o 
   5  -6   5       10.67       11.12      1.47 o 
   6  -6   5        6.75        7.16      1.35 o 
   7  -6   5       12.34        9.63      1.96 o 
  -7  -5   5        1.50        3.78      1.48 o 
  -6  -5   5        9.82        8.82      1.47 o 
  -5  -5   5      184.55      169.14      3.98 o 
  -4  -5   5       30.42       27.28      1.79 o 
  -3  -5   5        0.45        1.95      0.76 o 
  -2  -5   5      208.25      200.37      4.10 o 
  -1  -5   5       10.44        9.99      1.02 o 
   0  -5   5        8.67        7.04      1.14 o 
   1  -5   5        1.22        1.41      1.07 o 
   2  -5   5      150.02      141.38      4.42 o 
   3  -5   5       56.91       49.40      1.58 o 
   4  -5   5       42.74       42.64      1.65 o 
   5  -5   5        1.80        1.04      0.77 o 
   6  -5   5        1.01        0.67      0.83 o 
   7  -5   5       14.51       15.51      1.77 o 
   8  -5   5        7.21        7.63      2.45 o 
  -7  -4   5        0.00        1.05      1.27 o 
  -6  -4   5        0.77       -0.16      0.86 o 
  -5  -4   5       37.27       35.84      1.91 o 
  -4  -4   5        0.79        0.72      0.70 o 
  -3  -4   5       19.39       20.02      1.11 o 
  -2  -4   5       67.83       64.15      1.53 o 
  -1  -4   5        6.82        7.19      0.95 o 
   0  -4   5      163.96      160.96      3.61 o 
   1  -4   5        1.56        3.16      0.49 o 
   2  -4   5       19.02       17.43      1.05 o 
   3  -4   5        0.09       -0.49      0.49 o 
   4  -4   5      314.44      304.12      4.68 o 
   5  -4   5       56.59       51.52      1.92 o 
   6  -4   5        0.90        1.94      0.90 o 
   7  -4   5      231.94      261.81      5.90 o 
   8  -4   5       23.33       22.38      2.44 o 
  -8  -3   5       22.35       19.31      5.53 o 
  -7  -3   5       25.90       23.68      3.75 o 
  -6  -3   5       18.88       20.22      1.61 o 
  -5  -3   5       71.43       68.38      1.98 o 
  -4  -3   5       13.76       12.86      1.00 o 
  -3  -3   5       26.53       30.77      1.12 o 
  -2  -3   5      112.60       99.05      1.81 o 
  -1  -3   5        0.68        0.47      0.36 o 
   0  -3   5      379.64      404.46      5.21 o 
   1  -3   5        6.24        5.43      0.49 o 
   2  -3   5        0.73        0.47      0.43 o 
   3  -3   5      158.83      152.01      2.83 o 
   4  -3   5       28.13       24.08      1.31 o 
   5  -3   5        0.15       -0.28      0.61 o 
   6  -3   5        0.09        0.38      0.84 o 
   7  -3   5       40.40       41.49      2.12 o 
   8  -3   5      111.39      129.12      7.14 o 
  -8  -2   5       24.42       19.12      5.85 o 
  -7  -2   5      179.94      194.26     10.17 o 
  -6  -2   5        0.00        0.60      0.57 o 
  -5  -2   5        7.03        8.19      0.87 o 
  -4  -2   5       56.76       55.85      1.43 o 
  -3  -2   5      277.54      294.71      3.63 o 
  -2  -2   5        0.01        0.40      0.35 o 
  -1  -2   5      225.35      231.08      2.55 o 
   0  -2   5        0.69        0.35      0.36 o 
   1  -2   5        6.29        7.82      0.98 o 
   2  -2   5      103.29       98.70      1.76 o 
   3  -2   5       40.65       45.26      1.32 o 
   4  -2   5      163.75      162.46      3.12 o 
   5  -2   5      127.89      108.05      2.66 o 
   6  -2   5        2.03        1.12      0.86 o 
   7  -2   5       16.75       19.41      1.67 o 
   8  -2   5       16.31       22.33      3.30 o 
  -9  -1   5        0.72       -0.72      4.47 o 
  -8  -1   5       10.34       11.36      4.70 o 
  -7  -1   5       21.65       21.34      4.56 o 
  -6  -1   5       82.33       83.97      6.30 o 
  -5  -1   5        0.00       -0.47      0.47 o 
  -4  -1   5       30.94       25.75      1.02 o 
  -3  -1   5       28.02       28.63      0.85 o 
  -2  -1   5      576.28      626.64      5.06 o 
  -1  -1   5       23.12       21.41      0.70 o 
   0  -1   5      417.55      414.99      4.64 o 
   1  -1   5       99.59      106.29      1.68 o 
   2  -1   5       56.57       57.21      1.61 o 
   3  -1   5       62.07       62.43      1.80 o 
   4  -1   5       29.67       32.28      1.46 o 
   5  -1   5       14.47       11.25      1.14 o 
   6  -1   5       30.09       28.01      1.68 o 
   7  -1   5       10.78       10.10      2.55 o 
   8  -1   5        3.94        1.64      2.57 o 
  -9   0   5        0.03       -3.96      3.96 o 
  -8   0   5        9.31        6.25      4.51 o 
  -7   0   5        2.66        4.20      3.39 o 
  -6   0   5        0.60       -0.37      2.25 o 
  -5   0   5      114.01      119.07      1.88 o 
  -4   0   5       19.27       18.52      0.70 o 
  -3   0   5       53.99       57.42      1.11 o 
  -2   0   5        0.02        0.34      0.26 o 
  -1   0   5      292.08      319.59      3.47 o 
   0   0   5       22.59       22.29      1.04 o 
   1   0   5       15.56       18.03      0.87 o 
   2   0   5      483.40      514.18      6.08 o 
   3   0   5        0.52        0.46      0.51 o 
   4   0   5       68.71       73.64      2.58 o 
   5   0   5       24.28       19.36      2.06 o 
   6   0   5        1.38        1.11      1.88 o 
   7   0   5       22.81       20.90      3.48 o 
   8   0   5        3.19        5.13      2.81 o 
  -9   1   5        1.82       -4.03      4.03 o 
  -8   1   5        0.05       -3.24      3.24 o 
  -7   1   5        3.63        3.51      1.18 o 
  -6   1   5       38.60       39.29      2.83 o 
  -5   1   5      271.17      271.84      4.86 o 
  -4   1   5       12.12       14.13      0.80 o 
  -3   1   5       70.25       79.08      1.40 o 
  -2   1   5      649.24      710.62      6.57 o 
  -1   1   5      394.26      454.10      4.54 o 
   0   1   5        7.68        5.84      0.58 o 
   1   1   5       14.85       16.71      0.76 o 
   2   1   5        2.08        2.96      0.61 o 
   3   1   5      359.01      353.49      3.86 o 
   4   1   5       47.35       44.64      1.56 o 
   5   1   5        2.24        2.80      1.86 o 
   6   1   5       19.83       21.09      2.90 o 
   7   1   5       98.87      115.79      5.60 o 
   8   1   5        4.37        7.08      3.12 o 
  -9   2   5        8.27        4.49      4.30 o 
  -8   2   5       41.03       40.18      2.48 o 
  -7   2   5       35.88       32.96      2.13 o 
  -6   2   5       26.85       29.68      1.86 o 
  -5   2   5       14.98       13.62      2.40 o 
  -4   2   5        0.26        0.88      0.51 o 
  -3   2   5        0.21        0.50      0.50 o 
  -2   2   5        0.37       -0.05      0.37 o 
  -1   2   5      118.66      115.71      4.50 o 
   0   2   5      507.06      540.24      5.89 o 
   1   2   5       65.98       78.43      1.46 o 
   2   2   5        4.30        4.82      0.73 o 
   3   2   5      269.69      277.04      4.19 o 
   4   2   5      182.25      187.01      5.60 o 
   5   2   5        3.11       -1.76      1.76 o 
   6   2   5        3.96        0.31      2.15 o 
   7   2   5      103.29      111.74      6.49 o 
  -9   3   5        2.38        0.30      1.92 o 
  -8   3   5        0.93        1.82      1.26 o 
  -7   3   5      528.67      535.70      8.59 o 
  -6   3   5       56.44       51.64      2.65 o 
  -5   3   5        0.60       -0.55      0.90 o 
  -4   3   5      236.47      250.06      4.34 o 
  -3   3   5        0.39        1.25      0.51 o 
  -2   3   5       62.60       64.10      1.50 o 
  -1   3   5       12.09       17.19      1.09 o 
   0   3   5      277.56      297.20      4.59 o 
   1   3   5        1.07        1.48      1.27 o 
   2   3   5        0.36       -0.12      0.55 o 
   3   3   5      266.70      261.43      4.25 o 
   4   3   5       19.66       17.81      1.43 o 
   5   3   5        1.75        0.56      1.33 o 
   6   3   5        7.42        6.85      3.58 o 
   7   3   5        1.32        2.23      3.56 o 
  -9   4   5        0.39       -0.58      1.39 o 
  -8   4   5       79.37       74.76      3.20 o 
  -7   4   5      150.72      147.22      4.72 o 
  -6   4   5        0.01        0.12      1.09 o 
  -5   4   5        6.54        4.29      1.22 o 
  -4   4   5       57.72       68.26      7.89 o 
  -3   4   5      108.87      113.11      3.29 o 
  -2   4   5       39.70       35.73      1.46 o 
  -1   4   5       40.10       42.08      1.65 o 
   0   4   5        0.01       -1.27      1.40 o 
   1   4   5        1.18       -0.85      1.00 o 
   2   4   5        8.96        5.91      1.65 o 
   3   4   5       10.84       10.62      1.65 o 
   4   4   5       44.99       42.21      5.74 o 
   5   4   5       45.21       45.81      3.23 o 
   6   4   5        4.40        0.49      3.14 o 
  -9   5   5        3.66        2.31      3.62 o 
  -8   5   5        8.38        6.44      1.81 o 
  -7   5   5       15.35       13.53      1.94 o 
  -6   5   5       39.41       36.84      2.43 o 
  -5   5   5        7.29        7.06      1.39 o 
  -4   5   5        0.46       -0.71      1.51 o 
  -3   5   5       14.12       11.37      2.87 o 
  -2   5   5      823.27      795.89     12.20 o 
  -1   5   5      144.36      145.16      4.98 o 
   0   5   5        4.03        5.80      1.01 o 
   1   5   5      138.10      122.55      3.77 o 
   2   5   5        0.15        0.36      0.98 o 
   3   5   5       23.39       19.73      2.21 o 
   4   5   5        0.00       -1.18      1.79 o 
   5   5   5        0.06        0.36      3.03 o 
  -8   6   5       20.10       19.40      2.32 o 
  -7   6   5       12.69       11.96      1.91 o 
  -6   6   5       46.64       43.97      5.55 o 
  -5   6   5        1.84        2.07      1.20 o 
  -4   6   5        6.55        5.78      1.40 o 
  -3   6   5       24.82       23.61      4.17 o 
  -2   6   5        6.18        4.72      1.16 o 
  -1   6   5        3.54        3.37      0.92 o 
   0   6   5        3.46        4.08      1.13 o 
   1   6   5       31.95       27.71      2.04 o 
   2   6   5       10.48        6.84      1.53 o 
   3   6   5        2.62        0.63      1.69 o 
   4   6   5        4.96        5.63      1.81 o 
  -7   7   5       67.94       71.43      3.62 o 
  -6   7   5        0.00        0.13      2.33 o 
  -5   7   5        3.99        3.83      2.32 o 
  -4   7   5       20.04       17.73      2.92 o 
  -3   7   5       24.03       26.38      5.64 o 
  -2   7   5        2.88        2.35      1.09 o 
  -1   7   5        3.62        3.56      1.40 o 
   0   7   5        0.25        1.16      1.43 o 
   1   7   5        0.05        1.04      1.09 o 
   2   7   5        7.02        6.06      3.47 o 
   3   7   5       84.19       94.41      7.22 o 
  -6   8   5        0.05       -0.29      1.54 o 
  -5   8   5        4.72        2.60      1.53 o 
  -4   8   5        5.72        3.54      1.39 o 
  -3   8   5       11.48       10.97      1.70 o 
  -2   8   5       12.41       10.72      1.84 o 
  -1   8   5       10.30        7.88      1.82 o 
   0   8   5       21.85       21.57      2.50 o 
   1   8   5        2.35        2.25      1.31 o 
   2   8   5        0.05        6.25      3.73 o 
  -3   9   5        0.68        0.36      1.53 o 
  -2   9   5       83.65       78.05      4.05 o 
   0  -9   6       23.14       23.98      2.90 o 
   1  -9   6        3.14        7.39      2.60 o 
   2  -9   6        5.13        6.98      2.24 o 
   3  -9   6        0.88        1.41      1.56 o 
  -3  -8   6       26.28       27.82      2.00 o 
  -2  -8   6        2.03        3.95      1.35 o 
  -1  -8   6       54.82       57.27      2.37 o 
   0  -8   6       16.29       19.99      2.49 o 
   1  -8   6       15.00       17.65      3.24 o 
   2  -8   6        2.88        4.27      1.46 o 
   3  -8   6        0.59       -0.15      1.29 o 
   4  -8   6        2.29        2.96      1.06 o 
   5  -8   6        1.09        2.40      1.30 o 
  -4  -7   6       10.80       13.95      2.73 o 
  -3  -7   6       25.09       27.50      1.92 o 
  -2  -7   6        0.21        0.36      0.85 o 
  -1  -7   6        0.17        0.56      0.90 o 
   0  -7   6        2.16        2.19      1.22 o 
   1  -7   6        1.94        0.39      1.06 o 
   2  -7   6        9.33        9.64      1.61 o 
   3  -7   6       24.11       21.85      2.14 o 
   4  -7   6        8.13        6.87      1.15 o 
   5  -7   6       64.84       79.81      4.43 o 
   6  -7   6        6.35        5.22      1.36 o 
  -6  -6   6       15.60       15.91      2.78 o 
  -5  -6   6       37.00       37.71      3.26 o 
  -4  -6   6        0.99        3.16      1.04 o 
  -3  -6   6       16.34       16.45      1.70 o 
  -2  -6   6      544.33      509.77      8.20 o 
  -1  -6   6       27.46       23.69      1.68 o 
   0  -6   6       20.08       21.85      1.30 o 
   1  -6   6       29.94       27.77      2.03 o 
   2  -6   6        0.18       -0.58      0.58 o 
   3  -6   6        5.19        5.43      0.91 o 
   4  -6   6       16.33       17.82      1.45 o 
   5  -6   6        0.02        0.28      0.87 o 
   6  -6   6        1.07        1.74      1.26 o 
   7  -6   6        0.99        1.62      3.15 o 
  -7  -5   6        3.64        6.45      1.84 o 
  -6  -5   6        8.99       11.05      1.92 o 
  -5  -5   6        2.56        3.91      1.12 o 
  -4  -5   6        4.11        3.67      0.99 o 
  -3  -5   6       33.52       31.64      1.72 o 
  -2  -5   6       67.97       66.39      2.61 o 
  -1  -5   6       25.60       24.83      1.25 o 
   0  -5   6        9.56       15.30      1.37 o 
   1  -5   6       19.90       19.79      1.96 o 
   2  -5   6        9.51        8.30      0.97 o 
   3  -5   6        8.29        8.55      1.00 o 
   4  -5   6        0.00       -0.43      0.66 o 
   5  -5   6        0.00        1.03      0.80 o 
   6  -5   6        0.20        0.73      0.87 o 
   7  -5   6        5.02        6.57      1.45 o 
  -7  -4   6        2.01        3.22      1.39 o 
  -6  -4   6       16.57       18.15      3.13 o 
  -5  -4   6        0.38        1.42      0.90 o 
  -4  -4   6        0.89        0.29      0.70 o 
  -3  -4   6       11.11       10.44      1.24 o 
  -2  -4   6       54.45       51.29      1.46 o 
  -1  -4   6      112.77      106.27      1.98 o 
   0  -4   6      102.40       99.70      2.15 o 
   1  -4   6       32.89       27.81      2.06 o 
   2  -4   6        1.70        2.46      0.87 o 
   3  -4   6      867.98      828.20      9.73 o 
   4  -4   6        1.06        1.02      0.70 o 
   5  -4   6        1.63        1.36      0.87 o 
   6  -4   6       42.60       48.12      2.14 o 
   7  -4   6       43.56       45.01      2.93 o 
  -8  -3   6        5.86        0.83      4.35 o 
  -7  -3   6        0.72       -0.45      3.98 o 
  -6  -3   6        2.02        2.12      0.98 o 
  -5  -3   6       76.10       73.52      2.37 o 
  -4  -3   6       43.41       46.27      1.63 o 
  -3  -3   6        0.76       -0.07      0.50 o 
  -2  -3   6       48.96       42.76      1.28 o 
  -1  -3   6       21.20       21.40      0.92 o 
   0  -3   6      143.40      151.31      2.66 o 
   1  -3   6       23.32       22.11      1.77 o 
   2  -3   6        0.24        0.63      0.77 o 
   3  -3   6       52.31       51.49      1.74 o 
   4  -3   6       12.07       12.35      1.15 o 
   5  -3   6        0.47        0.36      0.77 o 
   6  -3   6        0.36        0.67      0.88 o 
   7  -3   6        1.62        1.48      1.13 o 
   8  -3   6       15.15       15.34      2.06 o 
  -8  -2   6        0.00       -4.18      4.18 o 
  -7  -2   6      505.75      515.23     17.74 o 
  -6  -2   6        0.17        0.81      0.64 o 
  -5  -2   6       12.73       13.05      1.17 o 
  -4  -2   6       68.83       66.72      1.60 o 
  -3  -2   6       66.17       66.26      1.62 o 
  -2  -2   6      106.77      103.58      1.91 o 
  -1  -2   6      132.38      134.96      2.12 o 
   0  -2   6        7.73        8.82      0.69 o 
   1  -2   6        0.01        0.87      1.70 o 
   2  -2   6       26.64       24.28      1.55 o 
   3  -2   6        0.96       -0.15      0.86 o 
   4  -2   6       50.47       46.74      1.76 o 
   5  -2   6       17.39       16.26      1.48 o 
   6  -2   6        2.59        1.96      0.94 o 
   7  -2   6        3.61        2.05      1.46 o 
   8  -2   6      115.66      141.34      6.19 o 
  -9  -1   6        0.08       -0.49      4.30 o 
  -8  -1   6       69.58       48.43      6.70 o 
  -7  -1   6       53.02       45.73      5.77 o 
  -6  -1   6        2.83        2.39      3.03 o 
  -5  -1   6       21.57       21.32      1.04 o 
  -4  -1   6       10.21        9.40      1.05 o 
  -3  -1   6       14.70       11.37      0.65 o 
  -2  -1   6      138.83      140.76      1.80 o 
  -1  -1   6       70.53       78.62      1.36 o 
   0  -1   6       72.33       77.11      1.44 o 
   1  -1   6       15.26       16.96      0.79 o 
   2  -1   6       91.30       93.98      2.60 o 
   3  -1   6       12.68       13.70      1.36 o 
   4  -1   6        0.02        0.38      0.90 o 
   5  -1   6       33.09       24.95      2.00 o 
   6  -1   6       32.77       27.55      2.27 o 
   7  -1   6        6.97        6.38      2.50 o 
   8  -1   6       78.51       94.79      5.30 o 
  -9   0   6        0.09       -2.22      4.43 o 
  -8   0   6        6.15        6.91      4.70 o 
  -7   0   6        0.10        0.76      3.24 o 
  -6   0   6        9.34        7.17      1.97 o 
  -5   0   6      178.29      183.63      3.93 o 
  -4   0   6        0.72        0.10      0.41 o 
  -3   0   6        1.69        1.96      0.42 o 
  -2   0   6     4215.45     4631.96     34.60 o 
  -1   0   6      105.44      113.13      1.67 o 
   0   0   6       26.95       28.69      1.26 o 
   1   0   6      519.63      554.70      6.45 o 
   2   0   6      113.40      103.05      2.86 o 
   3   0   6      114.30      116.37      2.61 o 
   4   0   6        4.68        1.91      1.08 o 
   5   0   6        0.87       -0.15      1.12 o 
   6   0   6        6.40        8.92      2.86 o 
   7   0   6        0.13        0.41      2.29 o 
  -9   1   6       41.25       36.16      6.29 o 
  -8   1   6        1.15        1.74      3.43 o 
  -7   1   6        0.01       -1.52      1.66 o 
  -6   1   6      153.15      141.77      5.14 o 
  -5   1   6       11.42       12.50      1.31 o 
  -4   1   6        0.00        0.43      0.58 o 
  -3   1   6      107.21      120.12      1.79 o 
  -2   1   6       92.16       89.58      1.47 o 
  -1   1   6      115.00      129.25      1.94 o 
   0   1   6       17.06       18.27      0.91 o 
   1   1   6       48.12       49.65      1.42 o 
   2   1   6        8.36        8.23      1.26 o 
   3   1   6      251.10      261.18      3.26 o 
   4   1   6      114.44      111.33      3.23 o 
   5   1   6        0.71        1.85      1.96 o 
   6   1   6        0.04       -1.08      2.83 o 
   7   1   6       31.59       44.02      4.32 o 
  -9   2   6       14.33       16.72      5.13 o 
  -8   2   6       40.61       39.76      3.50 o 
  -7   2   6        6.13        5.22      1.27 o 
  -6   2   6       36.89       40.06      2.08 o 
  -5   2   6        4.49        2.57      1.45 o 
  -4   2   6        0.68        0.01      0.76 o 
  -3   2   6      196.40      206.84      5.20 o 
  -2   2   6       48.54       48.91      1.18 o 
  -1   2   6        2.87        3.09      0.74 o 
   0   2   6       92.35       90.71      2.29 o 
   1   2   6        4.83        4.17      0.72 o 
   2   2   6        1.50        1.88      0.70 o 
   3   2   6      887.79      895.79     14.02 o 
   4   2   6       68.57       72.20      3.37 o 
   5   2   6       10.34        6.95      2.29 o 
   6   2   6      100.36      110.84      8.56 o 
   7   2   6        0.97        0.62      3.50 o 
  -9   3   6        6.86        1.66      2.52 o 
  -8   3   6        2.30        0.92      1.32 o 
  -7   3   6       17.82       19.96      3.26 o 
  -6   3   6        8.33        8.26      1.37 o 
  -5   3   6       35.98       36.31      1.89 o 
  -4   3   6      146.14      150.10      4.06 o 
  -3   3   6       17.16       20.47      1.67 o 
  -2   3   6       29.85       26.05      1.16 o 
  -1   3   6       28.39       32.12      1.51 o 
   0   3   6        0.16       -0.68      0.68 o 
   1   3   6        4.46        4.88      0.97 o 
   2   3   6        2.54        2.30      0.84 o 
   3   3   6        0.01        0.06      0.83 o 
   4   3   6       32.09       31.75      7.93 o 
   5   3   6       12.00       13.14      3.60 o 
   6   3   6       10.30       10.38      3.96 o 
  -9   4   6        0.01        1.17      1.64 o 
  -8   4   6       20.10       18.82      2.39 o 
  -7   4   6      199.72      186.58      5.43 o 
  -6   4   6       10.49       12.21      1.81 o 
  -5   4   6       19.01       17.06      2.07 o 
  -4   4   6       53.62       57.90      3.57 o 
  -3   4   6       87.51       85.32      2.94 o 
  -2   4   6      150.23      140.73      3.76 o 
  -1   4   6        5.79        5.78      1.05 o 
   0   4   6       43.71       47.68      1.96 o 
   1   4   6        2.32        2.11      0.86 o 
   2   4   6       89.55       88.92      3.44 o 
   3   4   6       50.62       47.69      2.80 o 
   4   4   6       26.29       26.83      2.58 o 
   5   4   6        1.03        1.88      1.59 o 
   6   4   6        0.02       -0.72      3.31 o 
  -8   5   6        1.90        1.11      1.52 o 
  -7   5   6        4.31        5.30      1.60 o 
  -6   5   6       20.37       21.30      2.66 o 
  -5   5   6       10.25       10.90      1.60 o 
  -4   5   6       15.97       13.31      3.18 o 
  -3   5   6       24.96       26.47      1.83 o 
  -2   5   6       76.22       76.31      2.82 o 
  -1   5   6        1.53        0.81      0.81 o 
   0   5   6        5.88        6.83      1.16 o 
   1   5   6        5.07        4.10      2.26 o 
   2   5   6        4.50        5.32      1.47 o 
   3   5   6       28.97       28.99      2.56 o 
   4   5   6        6.42        3.58      1.70 o 
   5   5   6        1.50        1.40      1.65 o 
  -8   6   6       16.14       17.31      3.63 o 
  -7   6   6        0.54        0.60      1.43 o 
  -6   6   6       23.90       24.12      2.35 o 
  -5   6   6        8.24        9.26      1.64 o 
  -4   6   6       10.64        8.78      1.50 o 
  -3   6   6       24.81       17.01      2.31 o 
  -2   6   6      254.27      240.89      5.87 o 
  -1   6   6       13.50       12.81      3.77 o 
   0   6   6        1.78        2.42      1.13 o 
   1   6   6       38.79       30.99      2.33 o 
   2   6   6       18.12       14.18      2.02 o 
   3   6   6       38.27       33.08      2.84 o 
   4   6   6        6.69        2.59      2.93 o 
  -7   7   6        6.72        4.61      1.73 o 
  -6   7   6       23.54       22.55      6.86 o 
  -5   7   6        0.00        0.64      1.51 o 
  -4   7   6       18.58       11.92      4.18 o 
  -3   7   6       16.63       14.24      1.67 o 
  -2   7   6       15.26       10.79      3.35 o 
  -1   7   6       20.56       21.77      2.42 o 
   0   7   6       23.55       24.43      3.58 o 
   1   7   6        0.49        2.12      1.32 o 
   2   7   6       30.48       28.32      6.71 o 
   3   7   6      123.85      135.47      8.54 o 
  -6   8   6        2.90       -1.87      3.60 o 
  -5   8   6        3.96        5.63      1.76 o 
  -4   8   6       15.51       16.88      5.10 o 
  -3   8   6       45.17       38.61      4.53 o 
  -2   8   6       13.28       11.93      2.04 o 
  -1   8   6       73.67       74.67      4.11 o 
   0   8   6       14.23       13.78      2.23 o 
   1   8   6        5.91        6.51      3.64 o 
  -3  -8   7        1.80        4.46      1.66 o 
  -2  -8   7        0.13        1.59      1.61 o 
  -1  -8   7        1.22        2.36      1.24 o 
   0  -8   7        0.01        0.11      1.03 o 
   1  -8   7        0.22        0.27      0.98 o 
   2  -8   7        0.42        0.98      1.36 o 
   3  -8   7        4.27        3.09      1.49 o 
   4  -8   7       56.30       65.29      2.65 o 
  -4  -7   7        0.32        2.43      1.70 o 
  -3  -7   7       39.83       37.46      3.47 o 
  -2  -7   7       11.22       10.54      1.59 o 
  -1  -7   7        1.26        0.69      1.48 o 
   0  -7   7       21.60       19.76      2.39 o 
   1  -7   7       52.13       47.76      1.86 o 
   2  -7   7        0.04        0.66      1.19 o 
   3  -7   7       48.65       48.32      2.16 o 
   4  -7   7        4.07        3.94      1.17 o 
   5  -7   7       34.00       35.32      2.14 o 
  -5  -6   7        5.07        6.17      1.29 o 
  -4  -6   7        0.50        2.07      1.06 o 
  -3  -6   7       36.22       37.50      1.99 o 
  -2  -6   7        5.64        4.99      1.16 o 
  -1  -6   7        0.17        0.49      0.93 o 
   0  -6   7       82.60       79.92      2.26 o 
   1  -6   7       32.98       32.29      2.27 o 
   2  -6   7        9.71        7.15      3.73 o 
   3  -6   7       13.08       12.52      1.30 o 
   4  -6   7       10.93       10.65      1.33 o 
   5  -6   7        1.21        1.16      0.99 o 
   6  -6   7        7.99        6.59      1.28 o 
  -6  -5   7        0.44        2.39      1.18 o 
  -5  -5   7       31.17       32.95      2.12 o 
  -4  -5   7        0.08        0.88      0.84 o 
  -3  -5   7       11.49       11.52      1.44 o 
  -2  -5   7      545.51      515.48      8.18 o 
  -1  -5   7        3.47        3.36      0.77 o 
   0  -5   7       27.55       27.47      1.37 o 
   1  -5   7       23.37       21.46      1.81 o 
   2  -5   7      128.17      125.22      5.25 o 
   3  -5   7        0.38        0.58      0.75 o 
   4  -5   7        0.07        0.07      0.74 o 
   5  -5   7       11.31       11.58      1.87 o 
   6  -5   7       73.88       70.78      2.63 o 
   7  -5   7        2.03        2.23      2.63 o 
  -7  -4   7        8.25       13.43      2.65 o 
  -6  -4   7       20.21       20.58      1.79 o 
  -5  -4   7        0.14        1.02      0.93 o 
  -4  -4   7        1.19       -0.27      0.74 o 
  -3  -4   7       10.91       11.09      1.33 o 
  -2  -4   7        0.01        0.70      0.63 o 
  -1  -4   7       66.02       73.10      3.39 o 
   0  -4   7       40.53       38.32      1.59 o 
   1  -4   7        1.71        1.25      1.11 o 
   2  -4   7       44.10       42.29      2.95 o 
   3  -4   7      242.59      241.31      4.19 o 
   4  -4   7       75.63       69.04      2.46 o 
   5  -4   7       19.81       18.78      1.50 o 
   6  -4   7        2.75        0.81      0.98 o 
   7  -4   7        7.52        7.88      2.26 o 
  -8  -3   7       46.59       42.53      6.78 o 
  -7  -3   7       49.09       67.84      7.37 o 
  -6  -3   7        4.02        5.04      1.93 o 
  -5  -3   7        6.76        6.64      1.10 o 
  -4  -3   7      106.89      113.70      2.72 o 
  -3  -3   7       15.97       15.84      1.01 o 
  -2  -3   7        4.25        4.09      0.67 o 
  -1  -3   7       29.05       31.14      1.34 o 
   0  -3   7      206.45      207.60      3.44 o 
   1  -3   7       36.24       34.08      1.86 o 
   2  -3   7       34.01       31.46      2.27 o 
   3  -3   7      599.85      604.08      9.50 o 
   4  -3   7       36.75       33.86      2.26 o 
   5  -3   7       22.45       22.93      1.60 o 
   6  -3   7       40.89       46.22      2.23 o 
   7  -3   7       11.67       12.79      2.17 o 
  -8  -2   7       75.14       62.63      7.52 o 
  -7  -2   7       46.98       58.73      6.76 o 
  -6  -2   7        0.31        1.24      1.16 o 
  -5  -2   7       21.94       23.18      2.70 o 
  -4  -2   7      191.90      192.02      3.10 o 
  -3  -2   7        5.43        5.53      0.78 o 
  -2  -2   7       15.90       15.04      0.91 o 
  -1  -2   7       18.16       20.62      1.11 o 
   0  -2   7       53.21       49.47      1.55 o 
   1  -2   7        0.25        0.03      0.54 o 
   2  -2   7       12.08       10.20      1.30 o 
   3  -2   7       22.36       20.18      1.73 o 
   4  -2   7       46.19       39.82      2.24 o 
   5  -2   7       28.10       25.64      2.11 o 
   6  -2   7        0.39        1.00      1.32 o 
   7  -2   7       11.04       12.06      2.08 o 
  -8  -1   7       44.71       41.88      6.61 o 
  -7  -1   7       69.69       68.98      6.40 o 
  -6  -1   7       23.72       26.41      2.58 o 
  -5  -1   7        4.44        4.29      0.74 o 
  -4  -1   7        2.69        2.04      0.62 o 
  -3  -1   7      101.63      117.09      2.21 o 
  -2  -1   7      114.86      126.45      1.94 o 
  -1  -1   7      113.81      119.51      1.84 o 
   0  -1   7       12.27       13.46      0.75 o 
   1  -1   7      424.85      429.08      6.26 o 
   2  -1   7      146.72      145.19      2.81 o 
   3  -1   7        0.53        0.37      0.98 o 
   4  -1   7       44.22       36.55      3.26 o 
   5  -1   7       17.73       17.48      1.90 o 
   6  -1   7       15.07       13.65      2.66 o 
   7  -1   7        7.51       11.52      2.76 o 
  -9   0   7        0.83       -2.97      4.43 o 
  -8   0   7       15.58       13.97      4.88 o 
  -7   0   7        3.44        0.78      2.77 o 
  -6   0   7      182.94      186.61      5.80 o 
  -5   0   7        0.01        0.31      1.48 o 
  -4   0   7       11.40       10.62      0.74 o 
  -3   0   7      567.77      616.64      5.66 o 
  -2   0   7        0.00       -0.28      0.38 o 
  -1   0   7        1.15        1.24      0.43 o 
   0   0   7       86.17       85.25      1.87 o 
   1   0   7      122.90      132.17      2.20 o 
   2   0   7       54.79       51.50      1.44 o 
   3   0   7        1.36        3.01      0.77 o 
   4   0   7        9.50        9.37      1.12 o 
   5   0   7        8.71        7.22      1.55 o 
   6   0   7        3.91        4.13      2.35 o 
   7   0   7        0.40        3.43      2.65 o 
  -9   1   7        7.39        0.45      4.24 o 
  -8   1   7        2.49        1.57      2.22 o 
  -7   1   7        3.19       -0.51      2.01 o 
  -6   1   7        0.14       -0.14      1.06 o 
  -5   1   7        0.01       -0.09      0.67 o 
  -4   1   7       69.56       56.91      8.73 o 
  -3   1   7       15.79       16.15      0.82 o 
  -2   1   7       29.78       37.35      1.06 o 
  -1   1   7      127.38      135.22      2.55 o 
   0   1   7       46.97       39.72      1.63 o 
   1   1   7        2.46        2.95      0.59 o 
   2   1   7       28.60       26.19      1.14 o 
   3   1   7        5.38        4.04      0.86 o 
   4   1   7       13.53       14.41      1.61 o 
   5   1   7       25.64       24.95      2.87 o 
   6   1   7       72.22       91.98      4.88 o 
   7   1   7       30.80       26.60      5.00 o 
  -9   2   7       33.31       33.43      5.02 o 
  -8   2   7        0.11        0.81      2.23 o 
  -7   2   7        3.15        3.93      1.49 o 
  -6   2   7       20.38       20.39      1.75 o 
  -5   2   7        0.38       -0.51      1.24 o 
  -4   2   7        5.64        7.29      1.14 o 
  -3   2   7       83.59       87.97      4.07 o 
  -2   2   7       34.95       38.85      1.42 o 
  -1   2   7      239.05      271.71      6.34 o 
   0   2   7       40.88       39.09      2.59 o 
   1   2   7        0.62        0.89      0.75 o 
   2   2   7      171.96      177.59      5.63 o 
   3   2   7      168.13      167.50      4.78 o 
   4   2   7        6.24        3.88      2.78 o 
   5   2   7        2.22        5.00      3.22 o 
   6   2   7        0.31        0.47      3.22 o 
  -9   3   7        3.20        2.92      3.39 o 
  -8   3   7       23.47       22.14      2.52 o 
  -7   3   7        1.47       -0.16      1.29 o 
  -6   3   7       23.24       24.08      2.24 o 
  -5   3   7        1.03       -1.02      1.02 o 
  -4   3   7      122.11      124.09      3.85 o 
  -3   3   7        0.59        0.51      0.97 o 
  -2   3   7       23.69       22.46      1.42 o 
  -1   3   7      119.11      126.68      5.43 o 
   0   3   7       33.37       28.78      1.63 o 
   1   3   7      105.21      103.73      2.77 o 
   2   3   7       37.96       42.30      1.91 o 
   3   3   7        2.55        1.39      1.26 o 
   4   3   7       25.07       27.08      2.56 o 
   5   3   7        0.11        3.11      3.37 o 
   6   3   7        0.41        0.13      3.58 o 
  -8   4   7      213.95      214.07      6.41 o 
  -7   4   7        8.25        4.61      1.67 o 
  -6   4   7       11.77        9.77      4.57 o 
  -5   4   7        5.61        5.45      1.47 o 
  -4   4   7       11.49       10.77      2.87 o 
  -3   4   7       15.11       13.61      1.62 o 
  -2   4   7        8.07       10.27      2.80 o 
  -1   4   7        6.42        3.80      1.96 o 
   0   4   7        0.13       -0.38      0.77 o 
   1   4   7       58.86       57.34      2.20 o 
   2   4   7        6.97        5.10      1.43 o 
   3   4   7       10.82       10.30      4.48 o 
   4   4   7       15.06       15.27      2.26 o 
   5   4   7       26.88       23.35      4.79 o 
  -8   5   7        6.90        6.75      1.82 o 
  -7   5   7        1.65        0.69      1.40 o 
  -6   5   7       72.50       62.54      3.26 o 
  -5   5   7        2.22       -0.14      2.40 o 
  -4   5   7        9.19        7.61      1.61 o 
  -3   5   7        8.06        8.65      1.48 o 
  -2   5   7       89.10       86.08      3.21 o 
  -1   5   7       12.65       12.82      1.41 o 
   0   5   7        6.36       11.71      2.65 o 
   1   5   7      198.61      189.94      7.37 o 
   2   5   7        7.89        5.22      2.19 o 
   3   5   7        0.26       -1.17      1.30 o 
   4   5   7       37.05       43.75      4.57 o 
  -7   6   7        0.01       -0.51      2.26 o 
  -6   6   7      166.28      169.36      5.33 o 
  -5   6   7        0.47        0.72      1.53 o 
  -4   6   7        1.91        0.30      1.23 o 
  -3   6   7      503.03      477.09     14.35 o 
  -2   6   7       10.95       10.53      4.98 o 
  -1   6   7       13.95       14.00      1.77 o 
   0   6   7       24.05       18.21      3.84 o 
   1   6   7        0.02        1.82      1.26 o 
   2   6   7       17.21       17.73      2.69 o 
   3   6   7        0.00       -1.03      1.33 o 
  -6   7   7        0.29        1.36      1.41 o 
  -5   7   7        6.59        6.51      1.85 o 
  -4   7   7        5.87        5.11      2.29 o 
  -3   7   7        1.56        2.21      1.36 o 
  -2   7   7       12.06       13.54      5.77 o 
  -1   7   7       29.02       28.34      2.82 o 
   0   7   7        0.07        1.27      1.36 o 
   1   7   7        6.59        7.06      1.78 o 
   2   7   7       25.99       24.37      4.92 o 
  -5   8   7        6.20        1.53      4.15 o 
  -4   8   7        2.65        1.99      1.34 o 
  -3   8   7        0.89        1.82      1.44 o 
  -2   8   7        0.17        1.21      1.44 o 
  -1   8   7       38.60       36.79      3.11 o 
  -2  -8   8        7.10        9.98      3.24 o 
  -1  -8   8        1.05        1.71      1.51 o 
   0  -8   8        7.68        5.43      1.33 o 
   1  -8   8        6.33        7.06      1.38 o 
   2  -8   8        8.91        9.61      1.76 o 
   3  -8   8       10.98       13.45      2.43 o 
  -4  -7   8       24.97       32.59      2.92 o 
  -3  -7   8        0.65        1.19      0.98 o 
  -2  -7   8        8.89        8.48      1.47 o 
  -1  -7   8        2.11        2.83      1.49 o 
   0  -7   8        3.05        2.53      1.08 o 
   1  -7   8        1.15        0.92      0.89 o 
   2  -7   8        0.70        0.71      1.25 o 
   3  -7   8        0.03       -0.38      1.53 o 
   4  -7   8        7.93       13.22      2.50 o 
   5  -7   8        1.91        2.88      1.95 o 
  -5  -6   8        0.72        3.22      1.13 o 
  -4  -6   8        9.59        9.89      1.78 o 
  -3  -6   8       42.97       41.13      2.35 o 
  -2  -6   8      165.24      156.13      4.13 o 
  -1  -6   8        9.77        9.38      1.33 o 
   0  -6   8       12.82       11.90      1.22 o 
   1  -6   8      260.24      245.76      4.42 o 
   2  -6   8        3.98        3.08      1.57 o 
   3  -6   8       61.85       58.95      5.69 o 
   4  -6   8       14.71       16.72      2.50 o 
   5  -6   8        5.77        5.18      1.29 o 
   6  -6   8       14.91       13.12      2.24 o 
  -6  -5   8       98.29       95.78      3.35 o 
  -5  -5   8       14.35       16.75      2.87 o 
  -4  -5   8        1.53        0.95      0.92 o 
  -3  -5   8      143.40      130.61      3.76 o 
  -2  -5   8        2.28        1.94      0.96 o 
  -1  -5   8        4.14        3.67      0.85 o 
   0  -5   8        0.15        0.33      0.70 o 
   1  -5   8       77.62       71.96      4.62 o 
   2  -5   8       55.18       48.98      3.05 o 
   3  -5   8       32.05       30.52      2.76 o 
   4  -5   8        2.24        1.56      1.31 o 
   5  -5   8        0.04        1.00      1.37 o 
   6  -5   8       15.98       14.74      1.62 o 
  -7  -4   8        1.42        5.91      4.05 o 
  -6  -4   8       14.60       12.55      1.64 o 
  -5  -4   8        0.24        0.19      0.88 o 
  -4  -4   8       11.08        9.45      1.58 o 
  -3  -4   8       26.99       23.59      1.45 o 
  -2  -4   8        7.24        8.78      1.01 o 
  -1  -4   8      111.69      105.96      2.57 o 
   0  -4   8        0.59        0.21      0.64 o 
   1  -4   8       11.97        9.87      1.42 o 
   2  -4   8        2.17        3.16      1.85 o 
   3  -4   8      188.84      186.40      5.79 o 
   4  -4   8       38.47       39.86      3.45 o 
   5  -4   8        0.60        3.71      1.46 o 
   6  -4   8      172.61      201.96      5.66 o 
   7  -4   8       25.23       27.08      2.72 o 
  -7  -3   8       12.05       13.37      4.66 o 
  -6  -3   8       36.07       34.41      2.07 o 
  -5  -3   8        3.94        3.25      0.99 o 
  -4  -3   8       10.56       10.76      1.26 o 
  -3  -3   8       39.57       35.98      1.42 o 
  -2  -3   8        1.03        1.11      0.75 o 
  -1  -3   8      170.63      171.51      3.24 o 
   0  -3   8        6.47        6.24      0.87 o 
   1  -3   8        2.86        3.15      0.92 o 
   2  -3   8      130.78      126.44      8.97 o 
   3  -3   8       10.77       10.22      1.57 o 
   4  -3   8        0.36       -0.19      1.12 o 
   5  -3   8        0.07       -0.76      1.19 o 
   6  -3   8       24.24       21.67      2.74 o 
   7  -3   8      107.24      113.68      4.47 o 
  -8  -2   8       94.64       87.55      7.91 o 
  -7  -2   8        2.64        1.10      4.09 o 
  -6  -2   8        5.37        5.62      3.45 o 
  -5  -2   8       19.54       21.18      1.29 o 
  -4  -2   8      105.02      107.47      2.33 o 
  -3  -2   8        1.61        1.32      0.67 o 
  -2  -2   8       39.66       38.05      1.57 o 
  -1  -2   8        0.16       -0.77      0.77 o 
   0  -2   8        4.99        6.79      0.85 o 
   1  -2   8       48.00       50.03      1.89 o 
   2  -2   8       13.53       14.78      1.19 o 
   3  -2   8      130.96      130.94      3.69 o 
   4  -2   8      106.42       96.49      3.36 o 
   5  -2   8        3.41        1.85      1.40 o 
   6  -2   8       16.63       19.58      2.24 o 
   7  -2   8       26.37       30.51      2.80 o 
  -8  -1   8       21.32       11.45      4.94 o 
  -7  -1   8       51.00       46.41      6.08 o 
  -6  -1   8        0.29        2.26      1.75 o 
  -5  -1   8        3.09        5.45      1.15 o 
  -4  -1   8        7.52        7.70      0.87 o 
  -3  -1   8      284.61      296.65      3.98 o 
  -2  -1   8        0.62       -0.58      0.64 o 
  -1  -1   8      127.01      131.42      3.02 o 
   0  -1   8       79.79       84.18      3.36 o 
   1  -1   8       20.51       20.15      1.70 o 
   2  -1   8       22.75       22.77      1.35 o 
   3  -1   8       15.63       16.56      1.27 o 
   4  -1   8       12.29       10.86      1.40 o 
   5  -1   8       17.39       15.62      1.88 o 
   6  -1   8        7.59        6.20      1.72 o 
   7  -1   8        9.09       10.92      3.01 o 
  -8   0   8        1.35       -1.93      4.43 o 
  -7   0   8        2.17        2.38      1.98 o 
  -6   0   8       60.00       58.09      3.57 o 
  -5   0   8        0.56        0.70      1.52 o 
  -4   0   8       47.69       45.43      3.01 o 
  -3   0   8        0.04        0.28      0.52 o 
  -2   0   8       41.58       46.73      1.29 o 
  -1   0   8       21.15       22.56      1.05 o 
   0   0   8       11.56       11.37      0.81 o 
   1   0   8      200.11      216.51      3.46 o 
   2   0   8        1.16        0.65      0.69 o 
   3   0   8       34.43       34.81      1.64 o 
   4   0   8       20.32       17.21      1.80 o 
   5   0   8        2.01        2.87      1.45 o 
   6   0   8       19.94       18.25      3.09 o 
   7   0   8        4.23        4.81      2.76 o 
  -9   1   8        0.09        1.91      4.66 o 
  -8   1   8        2.48        0.91      2.38 o 
  -7   1   8       19.25       17.88      4.53 o 
  -6   1   8      108.17      105.95      5.55 o 
  -5   1   8        0.78        1.61      1.05 o 
  -4   1   8       19.32       18.86      2.15 o 
  -3   1   8      265.13      275.48      4.82 o 
  -2   1   8      126.91      137.40      2.69 o 
  -1   1   8        7.33        6.60      0.75 o 
   0   1   8        2.79        1.99      0.87 o 
   1   1   8        1.90        1.12      0.82 o 
   2   1   8      273.79      281.83      4.36 o 
   3   1   8       11.34       11.03      1.76 o 
   4   1   8        2.86        2.02      1.47 o 
   5   1   8       26.97       31.88      4.53 o 
   6   1   8       74.07       73.10      6.42 o 
  -9   2   8       20.71       20.41      4.34 o 
  -8   2   8       19.80       18.12      4.03 o 
  -7   2   8       22.97       22.15      2.33 o 
  -6   2   8       14.28       13.77      2.98 o 
  -5   2   8        6.75        6.78      1.55 o 
  -4   2   8        0.58       -0.16      1.03 o 
  -3   2   8        1.40        1.85      1.11 o 
  -2   2   8       46.75       53.70      2.94 o 
  -1   2   8      195.52      203.91      4.28 o 
   0   2   8       30.21       34.67      1.74 o 
   1   2   8        8.16        9.86      2.08 o 
   2   2   8      169.60      167.12      4.76 o 
   3   2   8      102.64      106.70      3.80 o 
   4   2   8        3.64        2.10      2.78 o 
   5   2   8        1.25       -2.35      2.84 o 
   6   2   8       69.43       68.56      6.44 o 
  -8   3   8      281.04      304.76     17.35 o 
  -7   3   8       42.56       40.40      2.87 o 
  -6   3   8        0.01       -0.47      1.25 o 
  -5   3   8       76.24       82.09      3.49 o 
  -4   3   8        0.57       -0.99      1.08 o 
  -3   3   8       42.47       43.76      2.48 o 
  -2   3   8       16.21       15.72      1.72 o 
  -1   3   8      111.03      115.42      3.86 o 
   0   3   8        1.64        2.99      1.00 o 
   1   3   8        0.08        0.28      1.03 o 
   2   3   8      167.60      177.76      4.04 o 
   3   3   8        3.95        3.43      1.48 o 
   4   3   8        1.70       -1.15      2.80 o 
   5   3   8        7.74       14.01      4.11 o 
  -8   4   8       74.38       78.27      4.11 o 
  -7   4   8        0.51       -0.56      1.51 o 
  -6   4   8        3.90        3.60      1.58 o 
  -5   4   8       22.18       22.84      2.26 o 
  -4   4   8       43.08       44.05      2.67 o 
  -3   4   8       24.18       23.87      2.08 o 
  -2   4   8       37.65       37.12      2.29 o 
  -1   4   8        0.00       -0.23      0.83 o 
   0   4   8        6.77        8.55      1.79 o 
   1   4   8        1.18        2.53      1.04 o 
   2   4   8        2.19        1.15      2.25 o 
   3   4   8       31.89       31.17      2.76 o 
   4   4   8       31.14       33.89      5.19 o 
   5   4   8        2.21        3.35      3.52 o 
  -8   5   8       10.94        8.85      2.14 o 
  -7   5   8       10.84        9.60      2.09 o 
  -6   5   8        5.37        7.37      1.82 o 
  -5   5   8        0.51       -0.79      1.83 o 
  -4   5   8        8.12       10.53      3.46 o 
  -3   5   8      439.25      429.46     17.07 o 
  -2   5   8      110.36      101.33      3.68 o 
  -1   5   8        3.68        3.96      1.37 o 
   0   5   8       85.73       89.92      2.91 o 
   1   5   8        0.19        0.90      1.27 o 
   2   5   8       25.71       25.02      3.38 o 
   3   5   8        2.04        1.14      3.20 o 
   4   5   8        0.00        0.57      1.83 o 
  -7   6   8       35.79       30.19      3.04 o 
  -6   6   8        0.12       -0.59      1.37 o 
  -5   6   8        0.00        1.34      1.49 o 
  -4   6   8       30.05       26.91      2.45 o 
  -3   6   8        1.51        2.94      1.38 o 
  -2   6   8        0.29        2.12      3.00 o 
  -1   6   8        1.41        8.65      2.76 o 
   0   6   8       17.79       14.86      2.40 o 
   1   6   8        2.88        4.86      1.62 o 
   2   6   8        3.57        2.55      1.89 o 
   3   6   8        4.58        4.10      2.24 o 
  -6   7   8        0.70        3.05      4.26 o 
  -5   7   8        8.74        9.14      4.44 o 
  -4   7   8       17.91       18.71      4.52 o 
  -3   7   8        0.48        0.28      1.90 o 
  -2   7   8        0.11        0.40      1.21 o 
  -1   7   8        0.04       -0.44      1.27 o 
   0   7   8        0.91       -0.27      1.31 o 
   1   7   8        2.07        3.47      1.32 o 
  -4   8   8        9.21        5.06      4.18 o 
  -1  -8   9       10.18       10.48      2.51 o 
   0  -8   9        6.65        6.78      1.45 o 
   1  -8   9        3.54        5.50      1.37 o 
   2  -8   9        1.50        3.72      1.07 o 
  -3  -7   9        1.08        4.45      1.55 o 
  -2  -7   9        0.35        0.44      2.28 o 
  -1  -7   9        0.19       -0.08      1.02 o 
   0  -7   9        3.27        0.84      1.05 o 
   1  -7   9        3.21        1.62      1.01 o 
   2  -7   9       15.33       12.81      1.42 o 
   3  -7   9        9.37       12.22      2.59 o 
   4  -7   9       48.52       63.23      4.36 o 
  -5  -6   9        0.69        3.58      1.23 o 
  -4  -6   9        5.01        6.65      1.34 o 
  -3  -6   9      342.26      312.96      6.60 o 
  -2  -6   9       17.40       12.92      1.60 o 
  -1  -6   9       10.71       10.57      1.24 o 
   0  -6   9       21.61       21.51      1.73 o 
   1  -6   9        0.60        1.76      0.88 o 
   2  -6   9        2.82        2.67      1.00 o 
   3  -6   9       13.44       12.85      3.60 o 
   4  -6   9        0.35       -1.96      2.07 o 
   5  -6   9        1.62        3.13      1.99 o 
  -6  -5   9        0.55        3.46      1.73 o 
  -5  -5   9        4.46        4.62      1.37 o 
  -4  -5   9       32.30       29.11      2.21 o 
  -3  -5   9       27.88       28.92      2.10 o 
  -2  -5   9       22.48       22.80      2.48 o 
  -1  -5   9        3.12        2.77      0.89 o 
   0  -5   9        4.40        3.34      0.89 o 
   1  -5   9        2.93        3.49      0.90 o 
   2  -5   9       10.07       11.43      1.38 o 
   3  -5   9        0.66       -1.35      1.35 o 
   4  -5   9        0.20       -0.57      1.44 o 
   5  -5   9        0.00        1.32      1.51 o 
   6  -5   9        2.99        3.40      1.78 o 
  -6  -4   9        0.14        1.53      1.16 o 
  -5  -4   9        0.01        0.33      0.97 o 
  -4  -4   9        4.04        5.57      1.32 o 
  -3  -4   9       15.53       15.20      1.31 o 
  -2  -4   9       58.27       51.82      1.95 o 
  -1  -4   9       47.52       44.80      1.82 o 
   0  -4   9        6.51        5.79      0.96 o 
   1  -4   9        0.63        1.85      0.94 o 
   2  -4   9      572.77      554.83      8.53 o 
   3  -4   9        0.76        1.86      1.54 o 
   4  -4   9        1.99        3.85      1.51 o 
   5  -4   9       46.36       49.14      3.08 o 
   6  -4   9       35.36       40.44      3.04 o 
  -7  -3   9        0.69        2.52      4.56 o 
  -6  -3   9       48.43       62.33      6.40 o 
  -5  -3   9       25.75       25.60      1.77 o 
  -4  -3   9        0.02        0.51      0.79 o 
  -3  -3   9       21.23       20.40      1.68 o 
  -2  -3   9       18.77       18.90      1.32 o 
  -1  -3   9       40.39       40.70      1.67 o 
   0  -3   9        5.22        4.68      0.85 o 
   1  -3   9        4.63        3.30      0.93 o 
   2  -3   9       42.57       43.90      3.30 o 
   3  -3   9       13.30       10.56      1.29 o 
   4  -3   9        0.14       -1.12      1.12 o 
   5  -3   9        0.44        0.32      1.32 o 
   6  -3   9        0.12        1.10      1.59 o 
  -8  -2   9      259.34      252.54     12.70 o 
  -7  -2   9        0.11        1.84      4.37 o 
  -6  -2   9       10.08       17.06      4.32 o 
  -5  -2   9       42.04       40.38      1.88 o 
  -4  -2   9       39.03       40.38      2.02 o 
  -3  -2   9       47.35       45.28      1.80 o 
  -2  -2   9       33.13       33.63      1.56 o 
  -1  -2   9        1.52        1.52      0.71 o 
   0  -2   9        3.18        3.57      0.80 o 
   1  -2   9        5.14        4.49      0.99 o 
   2  -2   9        0.01       -0.70      0.73 o 
   3  -2   9       26.20       26.96      1.74 o 
   4  -2   9        7.54        6.32      1.21 o 
   5  -2   9        0.08        0.63      1.32 o 
   6  -2   9        2.48        1.48      1.54 o 
  -8  -1   9       22.61       28.31      6.23 o 
  -7  -1   9        3.38        5.30      4.47 o 
  -6  -1   9        4.87        9.81      2.31 o 
  -5  -1   9        4.06        5.92      1.76 o 
  -4  -1   9        1.83        1.45      0.83 o 
  -3  -1   9       59.82       59.11      2.38 o 
  -2  -1   9       30.74       33.77      1.77 o 
  -1  -1   9       42.81       43.18      2.47 o 
   0  -1   9       21.08       22.01      1.47 o 
   1  -1   9       30.20       32.90      1.76 o 
   2  -1   9        9.53        9.35      1.86 o 
   3  -1   9        0.08        1.41      0.86 o 
   4  -1   9       19.13       13.95      1.77 o 
   5  -1   9       16.72       13.25      1.99 o 
   6  -1   9        3.13        0.88      1.65 o 
  -8   0   9        0.06        0.42      4.41 o 
  -7   0   9        1.85        2.91      2.02 o 
  -6   0   9       62.04       61.11      3.80 o 
  -5   0   9        0.02        0.23      1.58 o 
  -4   0   9        0.01        1.86      1.50 o 
  -3   0   9     1371.68     1464.98     17.16 o 
  -2   0   9       56.95       61.08      2.79 o 
  -1   0   9       20.05       20.21      1.32 o 
   0   0   9      211.44      219.31      3.71 o 
   1   0   9       53.19       50.21      2.03 o 
   2   0   9       83.30       81.07      2.48 o 
   3   0   9        7.31        8.05      1.60 o 
   4   0   9        1.04        0.97      1.33 o 
   5   0   9        6.90       10.72      2.19 o 
   6   0   9        0.36       -2.16      2.93 o 
  -8   1   9        0.01       -1.74      2.61 o 
  -7   1   9       90.56       84.09      4.42 o 
  -6   1   9        9.18        6.04      1.95 o 
  -5   1   9        0.07        0.13      2.33 o 
  -4   1   9       66.33       75.12      3.22 o 
  -3   1   9       21.77       23.44      2.25 o 
  -2   1   9       30.21       34.12      2.23 o 
  -1   1   9        7.99        7.99      1.13 o 
   0   1   9       16.69       18.61      1.48 o 
   1   1   9        9.04        9.56      1.20 o 
   2   1   9      162.83      159.56      4.82 o 
   3   1   9       79.95       78.80      3.60 o 
   4   1   9        0.28        0.44      1.30 o 
   5   1   9        0.34        0.74      2.88 o 
   6   1   9       15.73       19.14      4.26 o 
  -8   2   9        4.08        1.84      3.18 o 
  -7   2   9       14.27       14.43      3.71 o 
  -6   2   9        1.97        5.66      1.60 o 
  -5   2   9        1.38        1.50      1.33 o 
  -4   2   9       92.33       89.21      7.02 o 
  -3   2   9       16.34       17.02      1.83 o 
  -2   2   9       13.27       11.78      2.35 o 
  -1   2   9       38.61       34.53      3.10 o 
   0   2   9        7.17        6.20      1.15 o 
   1   2   9        4.96        3.83      1.38 o 
   2   2   9      504.76      524.60     15.73 o 
   3   2   9       60.06       58.87      3.43 o 
   4   2   9        4.47        8.84      3.46 o 
   5   2   9       72.87       70.53      6.29 o 
  -8   3   9        6.76        4.56      3.52 o 
  -7   3   9        3.12        2.86      1.80 o 
  -6   3   9       19.64       14.54      2.11 o 
  -5   3   9       69.66       69.78      3.39 o 
  -4   3   9       11.02       10.64      1.79 o 
  -3   3   9       12.84       11.91      1.74 o 
  -2   3   9       22.84       25.55      2.15 o 
  -1   3   9        3.28        2.49      1.06 o 
   0   3   9        0.01        0.19      0.89 o 
   1   3   9        8.96        8.12      1.29 o 
   2   3   9        0.86        0.15      1.28 o 
   3   3   9       19.94       25.52      4.15 o 
   4   3   9       11.11       11.10      3.90 o 
   5   3   9        4.58       -0.06      3.37 o 
  -8   4   9       82.31       76.46      6.20 o 
  -7   4   9        5.87        3.32      4.53 o 
  -6   4   9        6.62        6.06      1.87 o 
  -5   4   9       30.14       29.15      2.61 o 
  -4   4   9       37.04       39.97      2.69 o 
  -3   4   9       64.23       63.81      3.15 o 
  -2   4   9        0.62       -0.29      1.16 o 
  -1   4   9       27.92       29.21      2.62 o 
   0   4   9        4.41        3.83      1.16 o 
   1   4   9       68.78       72.57      3.41 o 
   2   4   9       46.30       49.74      5.78 o 
   3   4   9       30.08       36.90      3.16 o 
   4   4   9        2.57       -3.11      3.11 o 
  -7   5   9       12.19        9.21      2.08 o 
  -6   5   9        4.18        6.16      2.51 o 
  -5   5   9        7.15        8.01      1.82 o 
  -4   5   9       36.75       36.40      2.74 o 
  -3   5   9       29.36       26.33      2.40 o 
  -2   5   9        0.38        0.83      1.26 o 
  -1   5   9        6.97        9.88      3.01 o 
   0   5   9        3.05        1.60      1.35 o 
   1   5   9        5.61        6.59      2.55 o 
   2   5   9       23.88       24.52      2.73 o 
   3   5   9        3.59        3.45      1.94 o 
  -6   6   9        4.23        6.29      1.85 o 
  -5   6   9        4.65        4.39      1.71 o 
  -4   6   9       15.03       12.51      2.13 o 
  -3   6   9      117.39      105.54      8.61 o 
  -2   6   9        5.15        6.62      1.79 o 
  -1   6   9        1.17        1.10      1.46 o 
   0   6   9       23.18       17.93      2.65 o 
   1   6   9        9.31        6.24      3.94 o 
   2   6   9       20.61       25.77      2.90 o 
  -5   7   9       10.96       11.93      4.56 o 
  -4   7   9       20.59       18.26      4.58 o 
  -3   7   9       11.12        7.97      2.22 o 
  -2   7   9        9.48        7.25      1.89 o 
  -1   7   9       15.11       12.36      2.35 o 
   0   7   9        0.06        0.66      1.23 o 
  -2  -7  10        0.11        1.90      2.53 o 
  -1  -7  10        8.64        8.42      1.57 o 
   0  -7  10       39.42       32.88      2.00 o 
   1  -7  10        0.13        0.01      0.97 o 
   2  -7  10       23.63       26.16      2.33 o 
   3  -7  10        0.79        0.52      1.50 o 
  -4  -6  10       30.74       27.06      2.00 o 
  -3  -6  10        1.48        3.33      2.69 o 
  -2  -6  10        0.00        1.50      1.12 o 
  -1  -6  10       50.72       49.38      2.20 o 
   0  -6  10       25.76       21.82      1.67 o 
   1  -6  10        2.65        2.25      1.03 o 
   2  -6  10        6.65        7.56      1.65 o 
   3  -6  10        3.85        2.78      1.32 o 
   4  -6  10        0.01        0.51      1.76 o 
  -5  -5  10        0.23        1.46      1.66 o 
  -4  -5  10        2.14        1.75      1.30 o 
  -3  -5  10      259.18      240.76      5.59 o 
  -2  -5  10        0.14       -0.62      0.83 o 
  -1  -5  10       16.66       19.14      1.51 o 
   0  -5  10       15.78       13.92      1.38 o 
   1  -5  10       77.42       76.26      2.55 o 
   2  -5  10        0.03        0.79      1.01 o 
   3  -5  10        0.58        0.46      0.97 o 
   4  -5  10        7.81        3.10      1.87 o 
   5  -5  10       58.53       56.99      6.10 o 
  -6  -4  10        0.10        1.09      3.31 o 
  -5  -4  10        0.90        1.24      1.06 o 
  -4  -4  10        9.86       11.24      1.63 o 
  -3  -4  10        0.12        1.81      0.86 o 
  -2  -4  10       34.04       34.20      1.98 o 
  -1  -4  10       10.76       12.44      1.25 o 
   0  -4  10        0.11       -0.35      0.75 o 
   1  -4  10       42.81       42.09      1.95 o 
   2  -4  10      132.07      130.74      5.40 o 
   3  -4  10       37.06       36.35      2.16 o 
   4  -4  10       17.57       19.16      1.88 o 
   5  -4  10        2.56        0.96      1.53 o 
  -7  -3  10        1.88        5.91      4.07 o 
  -6  -3  10        8.80        7.95      4.03 o 
  -5  -3  10       45.62       47.33      5.27 o 
  -4  -3  10       18.54       18.11      1.47 o 
  -3  -3  10        2.99        2.70      0.91 o 
  -2  -3  10       25.46       26.06      1.59 o 
  -1  -3  10       57.18       56.60      2.06 o 
   0  -3  10       22.36       22.55      1.49 o 
   1  -3  10       21.44       23.69      1.94 o 
   2  -3  10      286.42      278.30      5.52 o 
   3  -3  10       29.48       28.67      2.01 o 
   4  -3  10       16.78       18.28      1.73 o 
   5  -3  10       26.66       26.77      2.05 o 
   6  -3  10        5.52        5.18      1.76 o 
  -7  -2  10        0.19        5.83      4.15 o 
  -6  -2  10        6.79       10.55      4.01 o 
  -5  -2  10       90.23       88.33      8.88 o 
  -4  -2  10        0.03        0.16      0.83 o 
  -3  -2  10       10.63       10.07      1.35 o 
  -2  -2  10        9.73       11.79      1.19 o 
  -1  -2  10       22.73       22.14      2.05 o 
   0  -2  10        0.27        0.13      0.70 o 
   1  -2  10        8.05        6.72      2.20 o 
   2  -2  10        6.89        7.72      1.27 o 
   3  -2  10       22.83       24.57      1.73 o 
   4  -2  10       20.54       16.68      1.62 o 
   5  -2  10        0.48        1.84      1.55 o 
   6  -2  10       14.50       13.20      2.34 o 
  -8  -1  10       24.17       14.96      5.42 o 
  -7  -1  10       16.97       16.62      5.09 o 
  -6  -1  10        1.05        5.47      2.35 o 
  -5  -1  10        0.65        2.81      1.59 o 
  -4  -1  10       57.22       55.84      3.25 o 
  -3  -1  10       26.50       28.03      1.58 o 
  -2  -1  10       36.99       34.80      1.92 o 
  -1  -1  10        4.79        5.43      0.96 o 
   0  -1  10      175.91      172.07      3.42 o 
   1  -1  10       92.61       89.12      2.84 o 
   2  -1  10        0.72        0.54      0.87 o 
   3  -1  10       53.40       50.53      2.60 o 
   4  -1  10       15.43       13.45      2.56 o 
   5  -1  10       15.56       13.70      4.87 o 
   6  -1  10       11.97       14.24      4.11 o 
  -8   0  10        2.00       -2.04      4.17 o 
  -7   0  10       92.05       92.69      8.59 o 
  -6   0  10        1.46        4.89      2.67 o 
  -5   0  10        6.07        3.59      2.30 o 
  -4   0  10      231.81      221.44      6.25 o 
  -3   0  10        0.07        0.63      1.78 o 
  -2   0  10        1.17        1.17      1.20 o 
  -1   0  10       20.38       23.16      1.63 o 
   0   0  10       46.57       50.42      2.68 o 
   1   0  10       42.93       35.31      2.52 o 
   2   0  10        0.79        3.04      1.41 o 
   3   0  10        3.24        4.28      1.65 o 
   4   0  10        6.74        6.12      1.86 o 
   5   0  10        6.86        2.48      2.97 o 
  -8   1  10        0.01        7.91      3.14 o 
  -7   1  10        0.10        2.04      2.88 o 
  -6   1  10        0.60        0.59      2.48 o 
  -5   1  10       25.47       20.83      3.71 o 
  -4   1  10        1.54        3.50      2.63 o 
  -3   1  10        0.72        1.47      1.21 o 
  -2   1  10       47.80       53.33      2.16 o 
  -1   1  10        7.33        6.57      1.12 o 
   0   1  10        1.32        3.01      1.76 o 
   1   1  10        7.18        7.33      1.79 o 
   2   1  10        3.86        2.22      1.41 o 
   3   1  10        6.06        6.20      1.70 o 
   4   1  10       19.27       13.35      3.64 o 
   5   1  10       56.10       58.88      5.74 o 
  -8   2  10        0.27        3.73      3.26 o 
  -7   2  10        6.45        8.03      3.50 o 
  -6   2  10        0.13        2.10      2.90 o 
  -5   2  10        5.76        5.09      1.55 o 
  -4   2  10        9.25        9.85      3.09 o 
  -3   2  10       18.73       18.96      2.05 o 
  -2   2  10       82.05       86.61      5.39 o 
  -1   2  10       13.30       12.54      1.38 o 
   0   2  10        0.02       -0.53      0.89 o 
   1   2  10      139.17      151.56      6.46 o 
   2   2  10       78.89       79.77      6.54 o 
   3   2  10        1.66        3.88      2.82 o 
   4   2  10        5.37        5.60      3.24 o 
   5   2  10        1.20       -1.40      2.95 o 
  -8   3  10        0.05        3.58      3.56 o 
  -7   3  10       17.98       18.08      4.28 o 
  -6   3  10        2.13        1.74      1.66 o 
  -5   3  10       61.08       59.91      3.34 o 
  -4   3  10        7.37        8.06      1.82 o 
  -3   3  10        2.29        2.69      1.44 o 
  -2   3  10       68.45       70.41      3.28 o 
  -1   3  10       10.62       12.00      1.45 o 
   0   3  10       51.04       49.32      2.25 o 
   1   3  10       37.87       38.05      3.24 o 
   2   3  10        5.57        5.24      3.12 o 
   3   3  10       10.37        5.07      3.11 o 
   4   3  10        0.00       -1.34      3.09 o 
  -7   4  10        5.75        5.44      2.12 o 
  -6   4  10        4.06        5.44      1.93 o 
  -5   4  10        3.21        3.17      1.69 o 
  -4   4  10       11.77       11.80      1.99 o 
  -3   4  10        1.87        0.63      1.43 o 
  -2   4  10        3.36        3.29      1.50 o 
  -1   4  10        1.83        1.43      1.29 o 
   0   4  10       29.42       29.15      4.07 o 
   1   4  10       10.59        7.69      1.80 o 
   2   4  10        6.23        4.56      2.50 o 
   3   4  10        5.58        4.24      3.64 o 
  -7   5  10       28.62       26.29      2.97 o 
  -6   5  10        0.21       -0.24      2.04 o 
  -5   5  10        7.38        8.24      2.13 o 
  -4   5  10        3.09        1.02      1.59 o 
  -3   5  10       46.62       46.46      3.06 o 
  -2   5  10        8.92        9.58      1.90 o 
  -1   5  10        0.70        2.79      4.95 o 
   0   5  10      110.65      109.19      5.62 o 
   1   5  10        5.67        5.07      1.80 o 
   2   5  10        0.01        0.52      1.76 o 
  -6   6  10        0.16        2.59      3.96 o 
  -5   6  10        0.13       -1.46      1.46 o 
  -4   6  10      275.16      301.07     10.03 o 
  -3   6  10        2.18        5.44      2.57 o 
  -2   6  10        6.80       14.71      3.71 o 
  -1   6  10       16.58       15.54      2.46 o 
   0   6  10        0.29        0.95      1.53 o 
   1   6  10        8.50        8.94      2.50 o 
  -4   7  10        0.02        6.08      4.01 o 
  -3   7  10        8.05       15.17      4.05 o 
  -1  -7  11        2.15        7.41      2.13 o 
   0  -7  11        0.75        5.51      1.59 o 
   1  -7  11        0.25        1.91      1.41 o 
  -3  -6  11       59.40       54.70      3.83 o 
  -2  -6  11        3.95        6.11      1.37 o 
  -1  -6  11        8.48        8.35      1.41 o 
   0  -6  11      134.84      127.89      3.84 o 
   1  -6  11        5.65        3.93      1.81 o 
   2  -6  11       35.60       37.31      2.71 o 
   3  -6  11       15.39       16.32      1.83 o 
  -5  -5  11        1.48        5.79      1.35 o 
  -4  -5  11       87.20       87.00      6.80 o 
  -3  -5  11        0.05        1.65      1.73 o 
  -2  -5  11        1.18        2.02      1.00 o 
  -1  -5  11        0.22        0.68      0.92 o 
   0  -5  11       32.90       33.51      1.98 o 
   1  -5  11       51.68       53.27      2.39 o 
   2  -5  11       15.77       17.66      1.64 o 
   3  -5  11        1.04        1.30      1.57 o 
   4  -5  11        0.14        2.58      1.22 o 
  -6  -4  11        0.00       10.81      4.18 o 
  -5  -4  11        5.13        5.14      1.80 o 
  -4  -4  11        9.92        7.64      1.58 o 
  -3  -4  11        5.81        7.32      1.20 o 
  -2  -4  11       69.37       64.08      2.77 o 
  -1  -4  11        0.16       -0.34      0.86 o 
   0  -4  11       11.57       10.42      1.31 o 
   1  -4  11        3.50        5.33      1.18 o 
   2  -4  11       85.36       79.81      3.06 o 
   3  -4  11       18.33       16.04      1.84 o 
   4  -4  11        0.49        0.71      1.14 o 
   5  -4  11      104.79      123.50      8.70 o 
  -6  -3  11        0.78        5.70      3.96 o 
  -5  -3  11        2.59        2.07      2.21 o 
  -4  -3  11       14.45       13.51      1.41 o 
  -3  -3  11        3.92        3.71      1.03 o 
  -2  -3  11       82.49       82.95      2.62 o 
  -1  -3  11        1.33        1.53      0.85 o 
   0  -3  11        4.15        3.78      1.02 o 
   1  -3  11      102.41      104.98      2.98 o 
   2  -3  11        5.00        4.91      1.25 o 
   3  -3  11        0.41        1.65      1.09 o 
   4  -3  11        0.03        0.87      1.81 o 
   5  -3  11        9.65        7.84      1.53 o 
  -7  -2  11        4.09       10.55      4.58 o 
  -6  -2  11        6.18        9.68      3.73 o 
  -5  -2  11       45.31       51.78      4.10 o 
  -4  -2  11        3.16        6.45      1.54 o 
  -3  -2  11        1.82        3.28      1.00 o 
  -2  -2  11        3.20        2.43      0.93 o 
  -1  -2  11        0.08       -0.54      0.76 o 
   0  -2  11       19.45       19.37      1.94 o 
   1  -2  11        2.25        1.81      0.99 o 
   2  -2  11       83.81       82.95      3.53 o 
   3  -2  11       58.31       55.28      2.62 o 
   4  -2  11        2.82        2.01      1.52 o 
   5  -2  11       13.13       14.26      2.29 o 
  -7  -1  11        0.61       -0.02      3.96 o 
  -6  -1  11        0.00        3.25      2.90 o 
  -5  -1  11        1.49        3.33      1.54 o 
  -4  -1  11      164.40      168.03      5.55 o 
  -3  -1  11        2.61        3.80      1.07 o 
  -2  -1  11       42.90       45.44      1.93 o 
  -1  -1  11       33.42       36.41      4.01 o 
   0  -1  11       16.20       15.93      2.87 o 
   1  -1  11        4.35        1.70      1.78 o 
   2  -1  11        4.62        4.93      1.68 o 
   3  -1  11        7.84        5.67      2.39 o 
   4  -1  11        9.17        8.83      2.16 o 
   5  -1  11        5.01        5.06      2.12 o 
  -7   0  11       21.64       22.29      3.73 o 
  -6   0  11        0.71        5.91      2.69 o 
  -5   0  11       38.41       42.54      4.51 o 
  -4   0  11        0.03        1.46      2.14 o 
  -3   0  11        4.39        7.37      2.48 o 
  -2   0  11       19.36       17.81      3.48 o 
  -1   0  11        1.43        0.22      1.19 o 
   0   0  11       83.09       89.59      3.80 o 
   1   0  11        0.92        1.08      1.27 o 
   2   0  11        7.70        8.67      1.84 o 
   3   0  11       10.91        9.15      1.99 o 
   4   0  11        3.12        2.54      1.84 o 
   5   0  11       13.62        5.09      3.33 o 
  -7   1  11       39.39       33.76      4.64 o 
  -6   1  11        0.31        1.06      2.73 o 
  -5   1  11        4.67        6.12      2.92 o 
  -4   1  11      138.06      129.45      7.16 o 
  -3   1  11       43.65       48.24      4.64 o 
  -2   1  11        0.94        3.15      1.43 o 
  -1   1  11        1.15        3.06      1.40 o 
   0   1  11        3.82        4.06      1.50 o 
   1   1  11      150.74      146.12      4.90 o 
   2   1  11        0.75        1.36      1.46 o 
   3   1  11        2.40        1.25      3.39 o 
   4   1  11       25.29       24.39      4.28 o 
  -7   2  11        9.02        6.10      3.52 o 
  -6   2  11       12.16       16.23      4.07 o 
  -5   2  11        1.09       -2.44      2.44 o 
  -4   2  11        2.08        5.87      2.95 o 
  -3   2  11       25.71       14.97      5.91 o 
  -2   2  11       59.04       52.04      6.67 o 
  -1   2  11        4.45        5.12      1.21 o 
   0   2  11       13.68       17.58      2.21 o 
   1   2  11      104.34      101.07      4.67 o 
   2   2  11       52.14       44.14      3.02 o 
   3   2  11        2.99        0.62      3.09 o 
   4   2  11        0.36       -1.06      3.11 o 
  -7   3  11        0.20        3.18      3.35 o 
  -6   3  11       27.28       24.71      4.49 o 
  -5   3  11        0.25        1.74      1.87 o 
  -4   3  11       24.77       24.76      2.60 o 
  -3   3  11       17.64       18.96      2.26 o 
  -2   3  11       43.20       38.50      2.78 o 
  -1   3  11        0.10        0.35      1.23 o 
   0   3  11        0.83        1.93      1.13 o 
   1   3  11       94.29       98.38      4.15 o 
   2   3  11        0.17       -1.99      2.76 o 
   3   3  11        1.20        0.59      3.14 o 
  -7   4  11        1.45        7.57      3.96 o 
  -6   4  11        8.66        7.26      2.19 o 
  -5   4  11       13.13       11.09      2.23 o 
  -4   4  11       10.25        8.87      2.04 o 
  -3   4  11       26.40       24.05      2.57 o 
  -2   4  11        0.00        1.23      2.42 o 
  -1   4  11        8.58       13.47      5.15 o 
   0   4  11        0.25        4.65      3.71 o 
   1   4  11        0.13       -1.96      3.02 o 
   2   4  11       15.99       18.16      4.37 o 
   3   4  11       18.26       16.23      4.54 o 
  -6   5  11        1.83        3.65      4.07 o 
  -5   5  11        4.20        3.66      2.39 o 
  -4   5  11      198.92      210.07      6.47 o 
  -3   5  11       57.49       58.97      4.49 o 
  -2   5  11        2.08        5.61      2.99 o 
  -1   5  11       46.23       54.86      5.88 o 
   0   5  11        0.38        1.21      1.95 o 
   1   5  11       17.27       11.28      4.11 o 
  -5   6  11       28.84       20.18      5.00 o 
  -4   6  11        0.14        2.22      1.61 o 
  -3   6  11        0.00        4.65      6.73 o 
  -2   6  11        0.44       -1.02      1.61 o 
  -1   6  11        6.12        5.68      2.23 o 
   0   6  11        0.35        2.84      1.93 o 
  -2  -6  12        3.89        3.56      3.11 o 
  -1  -6  12       14.80       15.37      1.64 o 
   0  -6  12        2.10        2.85      1.12 o 
   1  -6  12        0.62        1.44      0.94 o 
   2  -6  12        8.28        9.37      2.10 o 
  -4  -5  12       10.65       14.32      3.25 o 
  -3  -5  12       14.54       13.62      2.10 o 
  -2  -5  12        0.65        1.95      1.10 o 
  -1  -5  12        0.77        1.56      1.02 o 
   0  -5  12        1.26        2.16      1.11 o 
   1  -5  12       10.30       10.83      1.73 o 
   2  -5  12        1.24        0.57      1.08 o 
   3  -5  12        0.55        1.61      1.23 o 
  -5  -4  12        0.77        8.54      3.67 o 
  -4  -4  12        2.79        4.40      1.49 o 
  -3  -4  12       22.44       23.00      2.60 o 
  -2  -4  12       21.37       17.49      2.71 o 
  -1  -4  12        0.44        1.62      1.16 o 
   0  -4  12        0.38        1.16      1.00 o 
   1  -4  12      332.15      330.42      6.01 o 
   2  -4  12        3.93        2.88      1.21 o 
   3  -4  12        1.28        1.75      1.31 o 
   4  -4  12       37.48       39.28      2.70 o 
  -6  -3  12       18.43       30.29      5.36 o 
  -5  -3  12        0.02        4.03      3.28 o 
  -4  -3  12        8.18        8.92      1.32 o 
  -3  -3  12       15.70       11.83      1.52 o 
  -2  -3  12        7.12        8.39      1.27 o 
  -1  -3  12        0.62        1.03      1.00 o 
   0  -3  12        8.74        7.56      1.26 o 
   1  -3  12       25.33       24.45      1.81 o 
   2  -3  12        6.84        5.97      1.46 o 
   3  -3  12        0.33        1.27      1.68 o 
   4  -3  12        0.18       -0.42      1.28 o 
  -6  -2  12       22.00       23.27      4.90 o 
  -5  -2  12       19.63       30.30      3.03 o 
  -4  -2  12       21.98       29.12      7.25 o 
  -3  -2  12       10.17       11.58      1.36 o 
  -2  -2  12        0.00        1.07      0.91 o 
  -1  -2  12        6.40        6.65      1.19 o 
   0  -2  12        0.00        0.75      0.86 o 
   1  -2  12        0.17        0.18      0.88 o 
   2  -2  12        4.65        3.11      1.31 o 
   3  -2  12        4.05        5.53      1.86 o 
   4  -2  12        0.53        1.05      1.78 o 
  -6  -1  12        2.49        5.47      2.29 o 
  -5  -1  12        0.09        4.66      2.12 o 
  -4  -1  12       24.27       31.92      3.92 o 
  -3  -1  12       14.95       14.97      2.70 o 
  -2  -1  12       25.95       25.39      7.33 o 
  -1  -1  12       24.26       18.77      2.32 o 
   0  -1  12        7.44        7.73      1.81 o 
   1  -1  12        6.73        5.94      1.73 o 
   2  -1  12        0.02        0.45      1.42 o 
   3  -1  12        6.67        4.82      3.27 o 
   4  -1  12        4.91        1.81      1.78 o 
  -7   0  12       21.48       20.66      3.64 o 
  -6   0  12        0.02        2.44      2.40 o 
  -5   0  12        0.42        1.25      2.08 o 
  -3   0  12       29.28       34.29      4.13 o 
  -2   0  12       13.76       15.03      3.66 o 
  -1   0  12       95.71       92.91      4.03 o 
   0   0  12       17.64       14.79      2.11 o 
   1   0  12       52.55       51.30      3.19 o 
   2   0  12        7.31        7.25      2.07 o 
   3   0  12        1.15        2.30      1.64 o 
   4   0  12        4.76        3.49      1.87 o 
  -7   1  12        6.02       13.82      3.46 o 
  -6   1  12        0.80        1.70      2.69 o 
  -5   1  12       43.71       31.47      4.47 o 
  -4   1  12        4.51        6.44      2.80 o 
  -3   1  12        6.94       13.63      3.11 o 
  -2   1  12        7.07        6.13      2.52 o 
  -1   1  12        6.93        7.41      1.80 o 
   0   1  12       12.48       13.46      3.95 o 
   1   1  12       78.91       73.14      3.73 o 
   2   1  12       38.30       38.00      7.55 o 
   3   1  12        0.02        2.36      1.82 o 
   4   1  12        0.21       -0.38      3.11 o 
  -7   2  12        0.51        2.97      3.18 o 
  -6   2  12        0.94        6.06      3.37 o 
  -5   2  12       47.81       41.88      5.11 o 
  -4   2  12        7.76        1.57      2.76 o 
  -3   2  12       19.33       19.10      3.58 o 
  -2   2  12       22.60       24.58      3.60 o 
  -1   2  12        7.76        5.82      1.76 o 
   0   2  12        6.22        6.42      1.71 o 
   1   2  12      236.98      239.65      9.83 o 
   2   2  12       36.22       40.37      5.01 o 
   3   2  12        2.20       -0.09      3.09 o 
  -6   3  12       29.54       27.49      4.90 o 
  -5   3  12        6.48        6.10      3.45 o 
  -4   3  12        4.71        9.33      3.33 o 
  -3   3  12       15.45       12.71      2.13 o 
  -2   3  12        4.25        6.65      1.84 o 
  -1   3  12        0.96        1.61      2.03 o 
   0   3  12       11.75       11.48      2.20 o 
   1   3  12        0.68        0.63      3.88 o 
   2   3  12       10.17       10.81      3.77 o 
  -6   4  12       14.25       14.69      4.32 o 
  -5   4  12       12.95       15.92      2.56 o 
  -4   4  12       20.44       24.62      2.85 o 
  -3   4  12        0.00        0.13      1.71 o 
  -2   4  12       13.10       12.35      2.23 o 
  -1   4  12        2.49        3.21      3.76 o 
   0   4  12       36.59       49.28      4.49 o 
   1   4  12       34.03       40.54      5.23 o 
  -5   5  12       32.79       28.75      3.15 o 
  -4   5  12        8.19       10.93      3.01 o 
  -3   5  12        0.00        1.73      1.86 o 
  -2   5  12        6.99        6.81      4.70 o 
  -1   5  12        1.04        0.57      2.14 o 
   0   5  12        2.92        3.03      2.46 o 
  -2  -5  13        8.78       10.62      1.45 o 
  -1  -5  13        8.57        9.41      1.55 o 
   0  -5  13       37.47       37.09      3.14 o 
   1  -5  13        0.27        0.52      1.19 o 
  -4  -4  13        0.29        2.45      2.18 o 
  -3  -4  13       14.11       12.32      1.56 o 
  -2  -4  13        3.26        5.64      1.81 o 
  -1  -4  13        0.08        1.59      1.11 o 
   0  -4  13       35.03       35.32      3.16 o 
   1  -4  13       60.77       63.70      4.83 o 
   2  -4  13       14.61       14.03      2.25 o 
  -5  -3  13       14.62       20.90      4.54 o 
  -4  -3  13        0.82        4.42      1.72 o 
  -3  -3  13       20.83       17.71      1.86 o 
  -2  -3  13       17.96       20.64      3.32 o 
  -1  -3  13       11.91       14.48      1.95 o 
   0  -3  13       13.93       11.28      1.50 o 
   1  -3  13      107.95      116.54      3.50 o 
   2  -3  13       16.45       14.03      1.69 o 
   3  -3  13        9.30        8.78      1.75 o 
  -5  -2  13        1.57        4.28      2.14 o 
  -4  -2  13        5.29        5.15      2.33 o 
  -3  -2  13        5.89        6.28      3.08 o 
  -2  -2  13        8.81        9.44      2.31 o 
  -1  -2  13        1.61        3.08      1.67 o 
   0  -2  13        7.02        6.60      1.84 o 
   1  -2  13        1.00        1.15      1.49 o 
   2  -2  13        7.96        6.85      2.13 o 
   3  -2  13       14.10       11.06      2.43 o 
  -5  -1  13       23.21       27.49      4.00 o 
  -4  -1  13        9.19       11.89      3.11 o 
  -3  -1  13       10.71       17.38      3.39 o 
  -2  -1  13        1.20        1.79      1.56 o 
  -1  -1  13       76.55       75.43      3.94 o 
   0  -1  13       54.45       48.92      5.61 o 
   1  -1  13        0.97        1.20      1.50 o 
   2  -1  13       46.34       45.37      3.61 o 
   3  -1  13       11.02        9.17      2.39 o 
  -6   0  13        2.62       11.27      2.90 o 
  -4   0  13        0.19        5.21      2.48 o 
  -3   0  13        1.29        3.50      2.46 o 
  -2   0  13        7.05        8.80      2.92 o 
  -1   0  13       14.24       19.19      2.74 o 
   0   0  13       26.47       25.29      4.98 o 
   1   0  13        0.03       -0.53      2.03 o 
   2   0  13        0.70        1.95      1.59 o 
   3   0  13        2.28        1.35      1.84 o 
  -6   1  13        7.37       15.53      3.64 o 
  -5   1  13        0.00        5.83      2.69 o 
  -4   1  13        0.28        4.77      2.61 o 
  -3   1  13       16.05       18.61      3.54 o 
  -2   1  13        1.14        3.64      2.35 o 
  -1   1  13        0.88        1.91      2.25 o 
   0   1  13        0.49       -0.01      2.69 o 
   1   1  13        5.62        4.58      1.88 o 
   2   1  13        2.55        3.74      4.03 o 
   3   1  13        9.79        8.13      2.22 o 
  -6   2  13        3.24       10.07      3.64 o 
  -5   2  13        0.17        3.03      2.54 o 
  -4   2  13        7.68       10.28      3.33 o 
  -3   2  13       31.97       38.51      4.66 o 
  -2   2  13        4.50        5.55      2.75 o 
  -1   2  13        0.01        2.03      2.27 o 
   0   2  13       94.62       93.77      8.17 o 
   1   2  13       27.29       27.30      2.88 o 
   2   2  13        0.07        1.79      2.36 o 
  -5   3  13        5.93        8.33      3.58 o 
  -4   3  13        0.08        8.10      3.16 o 
  -3   3  13       31.61       32.91      4.62 o 
  -2   3  13        3.34        8.86      2.93 o 
  -1   3  13       19.44       26.47      4.03 o 
   0   3  13       29.68       38.66      4.43 o 
   1   3  13        5.19        7.02      2.96 o 
  -5   4  13        6.49        5.36      3.41 o 
  -4   4  13        0.36        6.12      3.35 o 
  -3   4  13        1.24        4.83      2.86 o 
  -2   4  13        3.03       10.22      3.12 o 
  -1   4  13       10.01       17.80      3.37 o 
   0   4  13        9.19       18.14      3.46 o 
  -2  -4  14        0.00        1.83      1.28 o 
  -1  -4  14        8.86       10.45      2.10 o 
   0  -4  14        3.93        3.93      1.72 o 
   1  -4  14       34.78       33.70      2.38 o 
  -4  -3  14        2.73        6.04      2.59 o 
  -3  -3  14       35.15       32.30      8.76 o 
  -2  -3  14        0.18        1.98      1.68 o 
  -1  -3  14        2.50        1.91      1.41 o 
   0  -3  14       68.26       62.64      3.11 o 
   1  -3  14        1.20        0.44      1.72 o 
   2  -3  14        0.58        1.15      1.86 o 
  -4  -2  14        0.21        4.47      2.20 o 
  -3  -2  14        2.33        4.26      2.39 o 
  -2  -2  14        1.02        0.57      1.59 o 
  -1  -2  14        7.74        6.60      2.07 o 
   0  -2  14        0.05        0.98      1.64 o 
   1  -2  14       45.71       46.81      3.82 o 
   2  -2  14       23.89       22.26      3.05 o 
  -5  -1  14       79.69       76.81      6.02 o 
  -4  -1  14        3.43        7.44      2.69 o 
  -3  -1  14       14.61       17.32      3.43 o 
  -2  -1  14       17.90       18.48      4.55 o 
  -1  -1  14        8.23        9.53      2.23 o 
   0  -1  14        0.23       -1.37      1.75 o 
   1  -1  14        0.57        2.01      1.70 o 
   2  -1  14        4.22        2.61      1.91 o 
  -5   0  14        0.01        8.29      2.63 o 
  -4   0  14        0.77        1.08      2.39 o 
  -3   0  14       10.22       13.84      3.48 o 
  -2   0  14        0.53        4.01      2.46 o 
  -1   0  14       31.93       30.84      3.03 o 
   0   0  14        0.46        0.46      3.53 o 
   1   0  14        1.10        2.42      1.80 o 
   2   0  14        4.13        4.27      2.16 o 
  -4   1  14       12.45       24.94      4.05 o 
  -3   1  14        0.11        6.91      2.92 o 
  -2   1  14        4.07        5.95      2.67 o 
  -1   1  14        2.58        1.93      2.20 o 
   0   1  14       68.75       65.64      3.93 o 
   1   1  14        0.01       -1.57      5.07 o 
  -5   2  14        1.67        7.01      3.11 o 
  -4   2  14       11.75       19.79      3.90 o 
  -3   2  14       18.22       22.11      3.98 o 
  -2   2  14        0.09        3.35      2.48 o 
  -1   2  14       13.78       19.09      3.77 o 
   0   2  14       54.92       63.62      5.40 o 
   1   2  14       22.94       26.28      5.66 o 
  -4   3  14       13.11       14.54      3.86 o 
  -3   3  14       14.90       22.21      4.01 o 
  -2   3  14        0.04        8.99      2.80 o 
  -1   3  14        0.71        8.12      2.61 o 
  -2  -2  15        5.19        7.93      3.64 o 
  -1  -2  15        0.57        0.68      1.77 o 
   0  -2  15        0.16        0.68      1.73 o 
  -3  -1  15       12.27       13.97      3.31 o 
  -2  -1  15       14.58       15.98      3.56 o 
  -1  -1  15        1.77        1.38      2.87 o 
   0  -1  15        3.22        3.74      1.91 o 
  -3   0  15        6.50       16.25      3.75 o 
  -2   0  15       38.61       37.62      4.83 o 
  -1   0  15        4.79        7.01      2.75 o 
   0   0  15       23.69       23.95      6.84 o 
  -3   1  15        3.91        6.02      2.82 o 
  -2   1  15        1.85        7.95      2.93 o 
  -1   1  15       12.02       13.95      3.24 o 
                                                 
